# Supplementary material for: Crystal structure of 4-cyclo­hexyl-1-(propan-2-yl­idene)thio­semicarbazide
Source: Acta Crystallogr Sect E Struct Rep Online. 2014 Sep 13;70(Pt 10):o1109. doi: 10.1107/S160053681402025X (PMC4257229; doi:10.1107/S160053681402025X)
Supplement: Supplementary file 1 [file e-70-o1109-sup1.cif]

##############################################################################
#                                                                            #
# This CIF contains the data in a paper accepted for publication in          #
# Acta Crystallographica Section E. It conforms to the requirements of       #
# Notes for Authors for Acta Crystallographica Section E, and has been       #
# peer reviewed under the auspices of the IUCr Commission on Journals.       #
#                                                                            #
# Full details of the Crystallographic Information File format               #
# are given in the paper "The Crystallographic Information File (CIF):       #
# a New Standard Archive File for Crystallography" by S. R. Hall, F. H.      #
# Allen and I. D. Brown [Acta Cryst. (1991), A47, 655-685].                  #
#                                                                            #
# The current version of the core CIF dictionary is obtainable from          #
# ftp://ftp.iucr.org/pub/cif_core.dic.                                       #
#                                                                            #
# Software is freely available for graphical display of the structure(s)     #
# in this CIF. For information consult the CIF software page                 #
# http://www.iucr.org/resources/cif/software.                                #
#                                                                            #
# This file may be used for bona fide research purposes within the           #
# scientific community so long as proper attribution is given to the journal # 
# article from which it was obtained.                                        #
#                                                                            #
##############################################################################
data_global
_audit_creation_method     'form.cif (version 2.0)'
_journal_data_validation_number     ?
_journal_date_recd_electronic     2014-09-04
_journal_date_accepted     2014-09-09
_journal_name_full     'Acta Crystallographica, Section E'
_journal_year     2014
_journal_volume     70
_journal_issue     10
_journal_page_first     o1109
_journal_page_last     o1109
_journal_paper_category     HO
_journal_paper_doi     10.1107/S160053681402025X
_journal_coeditor_code     TK5341
_publ_contact_author_name     'Chee, Dayang N. B. A.'
_publ_contact_author_address
;
      Department of Chemistry,
      Faculty of Resource Science and Technology,
      Universiti Malaysia Sarawak,
      94300 Kota Samarahan, Malaysia.
;
_publ_contact_author_email     'dnorafizan@frst.unimas.my'
_publ_contact_author_fax     '+6-03 32584770'
_publ_contact_author_phone     '+6-03 32584614'
_publ_section_title
;
Crystal structure of 4-cyclohexyl-1-(propan-2-ylidene)thiosemicarbazide
;
loop_
    _publ_author_name
    _publ_author_footnote
    _publ_author_address
    'Yamin, Bohari M ' ?
;     School of Chemical Sciences and Food Technology,
      Faculty of Resource Science and Technology,
      Universiti Kebangsaan Malaysia,
      43600 Bangi Selangor, Malaysia
;
    'Rodis, Monica Lulo' ?
;
      Department of Chemistry,
      Faculty of Resource Science and Technology,
      Universiti Malaysia Sarawak,
      94300 Kota Samarahan Serawak, Malaysia
;
    'Chee, Dayang N.B.A ' ?
;
      Department of Chemistry,
      Faculty of Resource Science and Technology,
      Universiti Malaysia Sarawak,
      94300 Kota Samarahan Serawak, Malaysia
;
data_I
_audit_creation_method     SHELXL-97
_database_code_depnum_ccdc_archive     'CCDC 1023476'
_chemical_name_systematic
;
4-Cyclohexyl-1-(propan-2-ylidene)thiosemicarbazide
;
_chemical_name_common     ?
_chemical_formula_moiety     'C10 H19 N3 S'
_chemical_formula_sum     'C10 H19 N3 S'
_chemical_formula_iupac     'C10 H19 N3 S'
_chemical_formula_weight     213.34
_chemical_melting_point     ?
_symmetry_cell_setting     orthorhombic
_symmetry_space_group_name_H-M     'P b c a'
_symmetry_space_group_name_Hall     '-P 2ac 2ab'
loop_
    _symmetry_equiv_pos_as_xyz
    'x, y, z'
    '-x+1/2, -y, z+1/2'
    '-x, y+1/2, -z+1/2'
    'x+1/2, -y+1/2, -z'
    '-x, -y, -z'
    'x-1/2, y, -z-1/2'
    'x, -y-1/2, z-1/2'
    '-x-1/2, y-1/2, z'
_cell_length_a     13.6668(10)
_cell_length_b     8.3356(5)
_cell_length_c     21.4683(16)
_cell_angle_alpha     90.00
_cell_angle_beta     90.00
_cell_angle_gamma     90.00
_cell_volume     2445.7(3)
_cell_formula_units_Z     8
_cell_measurement_reflns_used     7621
_cell_measurement_theta_min     2.9
_cell_measurement_theta_max     28.3
_cell_measurement_temperature     301(2)
_exptl_crystal_description     block
_exptl_crystal_colour     yellow
_exptl_crystal_size_max     0.50
_exptl_crystal_size_mid     0.19
_exptl_crystal_size_min     0.19
_exptl_crystal_density_diffrn     1.159
_exptl_crystal_density_meas     ?
_exptl_crystal_density_method     'not measured'
_exptl_crystal_F_000     928
_exptl_absorpt_coefficient_mu     0.235
_exptl_absorpt_correction_type     multi-scan
_exptl_absorpt_process_details
;
(SADABS; Bruker, 2000)
;
_exptl_absorpt_correction_T_min     0.8916
_exptl_absorpt_correction_T_max     0.9568
_exptl_special_details     .
_diffrn_ambient_temperature     301(2)
_diffrn_radiation_type     MoK\a
_diffrn_radiation_wavelength     0.71073
_diffrn_radiation_source     'fine-focus sealed tube'
_diffrn_radiation_monochromator     graphite
_diffrn_measurement_device_type
;
Bruker SMART APEX CCD area-detector
;
_diffrn_measurement_method     '\w scan'
_diffrn_detector_area_resol_mean     83.66
_diffrn_reflns_number     31768
_diffrn_reflns_av_R_equivalents     0.0607
_diffrn_reflns_av_sigmaI/netI     0.0343
_diffrn_reflns_theta_min     2.9
_diffrn_reflns_theta_max     28.3
_diffrn_reflns_theta_full     28.28
_diffrn_measured_fraction_theta_max     0.998
_diffrn_measured_fraction_theta_full     0.998
_diffrn_reflns_limit_h_min     -18
_diffrn_reflns_limit_h_max     16
_diffrn_reflns_limit_k_min     -11
_diffrn_reflns_limit_k_max     10
_diffrn_reflns_limit_l_min     -28
_diffrn_reflns_limit_l_max     27
_diffrn_standards_number     0
_diffrn_standards_interval_count     0
_diffrn_standards_interval_time     0
_diffrn_standards_decay_%     0
_refine_special_details
;
Refinement of <i>F</i>^2^ against ALL reflections. The weighted <i>R</i>-factor
<i>wR</i> and goodness of fit <i>S</i> are based on <i>F</i>^2^, conventional
<i>R</i>-factors <i>R</i> are based on <i>F</i>, with <i>F</i> set to zero for
negative <i>F</i>^2^. The threshold expression of <i>F</i>^2^ >
\s(<i>F</i>^2^) is used only for calculating <i>R</i>-factors(gt) <i>etc</i>.
and is not relevant to the choice of reflections for refinement.
<i>R</i>-factors based on <i>F</i>^2^ are statistically about twice as large
as those based on <i>F</i>, and <i>R</i>- factors based on ALL data will be
even larger.
;
_reflns_number_total     3028
_reflns_number_gt     2051
_reflns_threshold_expression     I>2\s(I)
_refine_ls_structure_factor_coef     Fsqd
_refine_ls_matrix_type     full
_refine_ls_R_factor_all     0.0910
_refine_ls_R_factor_gt     0.0529
_refine_ls_wR_factor_gt     0.1169
_refine_ls_wR_factor_ref     0.1351
_refine_ls_goodness_of_fit_ref     1.039
_refine_ls_restrained_S_all     1.039
_refine_ls_number_reflns     3028
_refine_ls_number_parameters     133
_refine_ls_number_restraints     0
_refine_ls_hydrogen_treatment     mixed
_refine_ls_weighting_scheme     calc
_refine_ls_weighting_details
         'calc w=1/[\s^2^(Fo^2^)+(0.0583P)^2^+0.9515P] where P=(Fo^2^+2Fc^2^)/3'
_atom_sites_solution_hydrogens     geom
_atom_sites_solution_primary     direct
_atom_sites_solution_secondary     difmap
_refine_ls_shift/su_max     0.001
_refine_ls_shift/su_mean     0.000
_refine_diff_density_max     0.253
_refine_diff_density_min     -0.299
_refine_ls_extinction_method     none
_refine_ls_extinction_coef     ?
loop_
    _atom_type_symbol
    _atom_type_description
    _atom_type_scat_dispersion_real
    _atom_type_scat_dispersion_imag
    _atom_type_scat_source
    'C' 'C' 0.0033 0.0016
                         'International Tables Vol C Tables 4.2.6.8 and 6.1.1.4'
    'H' 'H' 0.0000 0.0000
                         'International Tables Vol C Tables 4.2.6.8 and 6.1.1.4'
    'N' 'N' 0.0061 0.0033
                         'International Tables Vol C Tables 4.2.6.8 and 6.1.1.4'
    'S' 'S' 0.1246 0.1234
                         'International Tables Vol C Tables 4.2.6.8 and 6.1.1.4'
_computing_data_collection     'SMART (Bruker, 2000)'
_computing_cell_refinement     'SAINT (Bruker, 2000)'
_computing_data_reduction     'SAINT (Bruker, 2000)'
_computing_structure_solution     'SHELXTL (Sheldrick, 2008)'
_computing_structure_refinement     'SHELXTL (Sheldrick, 2008)'
_computing_molecular_graphics     'SHELXTL (Sheldrick, 2008)'
_computing_publication_material
;
SHELXTL (Sheldrick, 2008) and PLATON (Spek, 2009)
;
loop_
    _atom_site_type_symbol
    _atom_site_label
    _atom_site_fract_x
    _atom_site_fract_y
    _atom_site_fract_z
    _atom_site_U_iso_or_equiv
    _atom_site_adp_type
    _atom_site_calc_flag
    _atom_site_refinement_flags
    _atom_site_occupancy
    _atom_site_symmetry_multiplicity
    _atom_site_disorder_assembly
    _atom_site_disorder_group
    S S1 0.59037(4) 0.01795(7) 0.41721(3) 0.0582(2) Uani d . 1 1 . .
    N N1 0.51795(12) 0.26158(19) 0.35150(7) 0.0477(4) Uani d . 1 1 . .
    H H1D 0.4748 0.3363 0.3483 0.057 Uiso calc R 1 1 . .
    N N2 0.46292(11) 0.23807(19) 0.45107(7) 0.0447(4) Uani d . 1 1 . .
    H H2C 0.4630 0.1942 0.4873 0.054 Uiso calc R 1 1 . .
    N N3 0.40374(11) 0.36924(19) 0.43836(7) 0.0462(4) Uani d . 1 1 . .
    C C1 0.67225(14) 0.3396(2) 0.30141(9) 0.0489(5) Uani d . 1 1 . .
    H H1A 0.7093 0.3119 0.3384 0.059 Uiso calc R 1 1 . .
    H H1B 0.6530 0.4513 0.3048 0.059 Uiso calc R 1 1 . .
    C C2 0.73660(16) 0.3179(3) 0.24406(11) 0.0580(6) Uani d . 1 1 . .
    H H2A 0.7914 0.3916 0.2463 0.070 Uiso calc R 1 1 . .
    H H2B 0.7625 0.2096 0.2436 0.070 Uiso calc R 1 1 . .
    C C3 0.68044(18) 0.3477(3) 0.18483(10) 0.0623(6) Uani d . 1 1 . .
    H H3A 0.7223 0.3261 0.1493 0.075 Uiso calc R 1 1 . .
    H H3B 0.6609 0.4595 0.1830 0.075 Uiso calc R 1 1 . .
    C C4 0.59057(17) 0.2423(3) 0.18135(10) 0.0589(6) Uani d . 1 1 . .
    H H4A 0.6104 0.1308 0.1786 0.071 Uiso calc R 1 1 . .
    H H4B 0.5538 0.2682 0.1440 0.071 Uiso calc R 1 1 . .
    C C5 0.52547(14) 0.2654(3) 0.23839(9) 0.0488(5) Uani d . 1 1 . .
    H H5A 0.5001 0.3741 0.2387 0.059 Uiso calc R 1 1 . .
    H H5B 0.4704 0.1923 0.2361 0.059 Uiso calc R 1 1 . .
    C C6 0.58140(13) 0.2352(2) 0.29786(8) 0.0393(4) Uani d . 1 1 . .
    H H1C 0.6010(13) 0.123(2) 0.2991(8) 0.041(5) Uiso d . 1 1 . .
    C C7 0.52063(13) 0.1809(2) 0.40478(8) 0.0387(4) Uani d . 1 1 . .
    C C8 0.36147(14) 0.4386(2) 0.48408(9) 0.0426(4) Uani d . 1 1 . .
    C C9 0.29760(19) 0.5788(3) 0.46846(11) 0.0714(7) Uani d . 1 1 . .
    H H9A 0.2964 0.5937 0.4241 0.107 Uiso calc R 1 1 . .
    H H9B 0.3231 0.6736 0.4880 0.107 Uiso calc R 1 1 . .
    H H9C 0.2324 0.5591 0.4832 0.107 Uiso calc R 1 1 . .
    C C10 0.36946(17) 0.3939(3) 0.55073(9) 0.0549(5) Uani d . 1 1 . .
    H H10A 0.4361 0.3671 0.5602 0.082 Uiso calc R 1 1 . .
    H H10B 0.3283 0.3030 0.5590 0.082 Uiso calc R 1 1 . .
    H H10C 0.3491 0.4825 0.5761 0.082 Uiso calc R 1 1 . .
loop_
    _atom_site_aniso_label
    _atom_site_aniso_U_11
    _atom_site_aniso_U_22
    _atom_site_aniso_U_33
    _atom_site_aniso_U_12
    _atom_site_aniso_U_13
    _atom_site_aniso_U_23
    S1 0.0625(4) 0.0585(3) 0.0536(3) 0.0258(3) 0.0105(3) 0.0124(2)
    N1 0.0531(9) 0.0453(9) 0.0446(9) 0.0189(7) 0.0155(8) 0.0074(7)
    N2 0.0499(9) 0.0451(9) 0.0391(9) 0.0104(7) 0.0105(7) 0.0057(7)
    N3 0.0469(9) 0.0448(9) 0.0468(9) 0.0105(7) 0.0142(7) 0.0068(7)
    C1 0.0468(11) 0.0532(11) 0.0467(11) 0.0001(9) -0.0012(9) -0.0088(9)
    C2 0.0457(11) 0.0557(12) 0.0725(15) -0.0087(10) 0.0167(11) -0.0103(11)
    C3 0.0777(15) 0.0583(13) 0.0509(13) -0.0037(11) 0.0270(12) -0.0024(10)
    C4 0.0682(14) 0.0682(14) 0.0403(11) 0.0013(11) -0.0001(10) -0.0082(10)
    C5 0.0443(11) 0.0535(11) 0.0486(12) 0.0024(9) 0.0008(9) -0.0040(9)
    C6 0.0428(10) 0.0348(9) 0.0403(10) 0.0084(8) 0.0083(8) -0.0016(7)
    C7 0.0358(9) 0.0391(9) 0.0410(10) 0.0015(7) 0.0050(8) -0.0017(8)
    C8 0.0429(10) 0.0390(9) 0.0460(11) 0.0000(8) 0.0128(8) 0.0011(8)
    C9 0.0828(16) 0.0633(14) 0.0682(15) 0.0310(13) 0.0326(13) 0.0157(12)
    C10 0.0661(13) 0.0528(11) 0.0458(12) 0.0046(11) 0.0055(10) -0.0092(9)
_geom_special_details
;
All e.s.d.'s (except the e.s.d. in the dihedral angle between two l.s. planes)
are estimated using the full covariance matrix. The cell e.s.d.'s are taken
into account individually in the estimation of e.s.d.'s in distances, angles
and torsion angles; correlations between e.s.d.'s in cell parameters are only
used when they are defined by crystal symmetry. An approximate (isotropic)
treatment of cell e.s.d.'s is used for estimating e.s.d.'s involving l.s.
planes.
;
loop_
    _geom_bond_atom_site_label_1
    _geom_bond_atom_site_label_2
    _geom_bond_site_symmetry_2
    _geom_bond_distance
    _geom_bond_publ_flag
    S1 C7 . 1.6803(18) ?
    N1 C7 . 1.328(2) ?
    N1 C6 . 1.458(2) ?
    N1 H1D . 0.8600 ?
    N2 C7 . 1.355(2) ?
    N2 N3 . 1.387(2) ?
    N2 H2C . 0.8600 ?
    N3 C8 . 1.277(2) ?
    C1 C6 . 1.518(3) ?
    C1 C2 . 1.524(3) ?
    C1 H1A . 0.9700 ?
    C1 H1B . 0.9700 ?
    C2 C3 . 1.506(3) ?
    C2 H2A . 0.9700 ?
    C2 H2B . 0.9700 ?
    C3 C4 . 1.512(3) ?
    C3 H3A . 0.9700 ?
    C3 H3B . 0.9700 ?
    C4 C5 . 1.526(3) ?
    C4 H4A . 0.9700 ?
    C4 H4B . 0.9700 ?
    C5 C6 . 1.509(3) ?
    C5 H5A . 0.9700 ?
    C5 H5B . 0.9700 ?
    C6 H1C . 0.973(19) ?
    C8 C10 . 1.483(3) ?
    C8 C9 . 1.497(3) ?
    C9 H9A . 0.9600 ?
    C9 H9B . 0.9600 ?
    C9 H9C . 0.9600 ?
    C10 H10A . 0.9600 ?
    C10 H10B . 0.9600 ?
    C10 H10C . 0.9600 ?
loop_
    _geom_angle_atom_site_label_1
    _geom_angle_atom_site_label_2
    _geom_angle_atom_site_label_3
    _geom_angle_site_symmetry_1
    _geom_angle_site_symmetry_3
    _geom_angle
    _geom_angle_publ_flag
    C7 N1 C6 . . 125.98(15) ?
    C7 N1 H1D . . 117.0 ?
    C6 N1 H1D . . 117.0 ?
    C7 N2 N3 . . 118.20(15) ?
    C7 N2 H2C . . 120.9 ?
    N3 N2 H2C . . 120.9 ?
    C8 N3 N2 . . 118.00(16) ?
    C6 C1 C2 . . 111.30(16) ?
    C6 C1 H1A . . 109.4 ?
    C2 C1 H1A . . 109.4 ?
    C6 C1 H1B . . 109.4 ?
    C2 C1 H1B . . 109.4 ?
    H1A C1 H1B . . 108.0 ?
    C3 C2 C1 . . 111.62(18) ?
    C3 C2 H2A . . 109.3 ?
    C1 C2 H2A . . 109.3 ?
    C3 C2 H2B . . 109.3 ?
    C1 C2 H2B . . 109.3 ?
    H2A C2 H2B . . 108.0 ?
    C2 C3 C4 . . 111.10(18) ?
    C2 C3 H3A . . 109.4 ?
    C4 C3 H3A . . 109.4 ?
    C2 C3 H3B . . 109.4 ?
    C4 C3 H3B . . 109.4 ?
    H3A C3 H3B . . 108.0 ?
    C3 C4 C5 . . 111.13(17) ?
    C3 C4 H4A . . 109.4 ?
    C5 C4 H4A . . 109.4 ?
    C3 C4 H4B . . 109.4 ?
    C5 C4 H4B . . 109.4 ?
    H4A C4 H4B . . 108.0 ?
    C6 C5 C4 . . 111.24(16) ?
    C6 C5 H5A . . 109.4 ?
    C4 C5 H5A . . 109.4 ?
    C6 C5 H5B . . 109.4 ?
    C4 C5 H5B . . 109.4 ?
    H5A C5 H5B . . 108.0 ?
    N1 C6 C5 . . 109.97(14) ?
    N1 C6 C1 . . 111.11(15) ?
    C5 C6 C1 . . 111.16(16) ?
    N1 C6 H1C . . 106.7(11) ?
    C5 C6 H1C . . 108.9(11) ?
    C1 C6 H1C . . 108.9(11) ?
    N1 C7 N2 . . 115.93(16) ?
    N1 C7 S1 . . 124.19(14) ?
    N2 C7 S1 . . 119.87(14) ?
    N3 C8 C10 . . 126.46(18) ?
    N3 C8 C9 . . 116.44(18) ?
    C10 C8 C9 . . 117.10(17) ?
    C8 C9 H9A . . 109.5 ?
    C8 C9 H9B . . 109.5 ?
    H9A C9 H9B . . 109.5 ?
    C8 C9 H9C . . 109.5 ?
    H9A C9 H9C . . 109.5 ?
    H9B C9 H9C . . 109.5 ?
    C8 C10 H10A . . 109.5 ?
    C8 C10 H10B . . 109.5 ?
    H10A C10 H10B . . 109.5 ?
    C8 C10 H10C . . 109.5 ?
    H10A C10 H10C . . 109.5 ?
    H10B C10 H10C . . 109.5 ?
loop_
    _geom_torsion_atom_site_label_1
    _geom_torsion_atom_site_label_2
    _geom_torsion_atom_site_label_3
    _geom_torsion_atom_site_label_4
    _geom_torsion_site_symmetry_1
    _geom_torsion_site_symmetry_2
    _geom_torsion_site_symmetry_3
    _geom_torsion_site_symmetry_4
    _geom_torsion
    _geom_torsion_publ_flag
    C7 N2 N3 C8 . . . . -169.08(17) ?
    C6 C1 C2 C3 . . . . 54.9(2) ?
    C1 C2 C3 C4 . . . . -55.4(2) ?
    C2 C3 C4 C5 . . . . 55.8(2) ?
    C3 C4 C5 C6 . . . . -55.9(2) ?
    C7 N1 C6 C5 . . . . 145.50(19) ?
    C7 N1 C6 C1 . . . . -91.0(2) ?
    C4 C5 C6 N1 . . . . 178.77(16) ?
    C4 C5 C6 C1 . . . . 55.3(2) ?
    C2 C1 C6 N1 . . . . -177.51(16) ?
    C2 C1 C6 C5 . . . . -54.7(2) ?
    C6 N1 C7 N2 . . . . 172.31(17) ?
    C6 N1 C7 S1 . . . . -7.2(3) ?
    N3 N2 C7 N1 . . . . 2.8(2) ?
    N3 N2 C7 S1 . . . . -177.70(13) ?
    N2 N3 C8 C10 . . . . 0.4(3) ?
    N2 N3 C8 C9 . . . . -179.53(18) ?
loop_
    _geom_hbond_atom_site_label_D
    _geom_hbond_atom_site_label_H
    _geom_hbond_atom_site_label_A
    _geom_hbond_site_symmetry_D
    _geom_hbond_site_symmetry_H
    _geom_hbond_site_symmetry_A
    _geom_hbond_distance_DH
    _geom_hbond_distance_HA
    _geom_hbond_distance_DA
    _geom_hbond_angle_DHA
    _geom_hbond_publ_flag
    N1 H1D N3 . . 1_555 0.86 2.18 2.592(2) 109 yes
    C6 H1C S1 . . 1_555 0.97(3) 2.69(2) 3.142(2) 108.9(12) no
    C10 H10A N2 . . 1_555 0.96 2.40 2.811(3) 106 no
    N2 H2C S1 . . 5_656 0.86 2.80 3.6170(18) 158 yes
_iucr_refine_instructions_details
;
TITL a in Pbca
CELL 0.71073  13.66680   8.33560  21.46830  90.0000  90.0000  90.0000
ZERR    8.00   0.00100   0.00050   0.00160   0.0000   0.0000   0.0000
LATT  1
SYMM 0.5-X, -Y, 0.5+Z
SYMM -X, 0.5+Y, 0.5-Z
SYMM 0.5+X, 0.5-Y, -Z
SFAC C H N  S
UNIT 80 152 24 8
TEMP 27.65
SIZE 0.19 0.19 0.50
L.S. 20
BOND  $H
ACTA
FMAP 2  2 60
PLAN 10
CONF
WGHT    0.058300    0.951500
FVAR       0.18238
S1    4    0.590370    0.017948    0.417209    11.00000    0.06247    0.05851 =
         0.05359    0.01243    0.01049    0.02579
N1    3    0.517949    0.261583    0.351495    11.00000    0.05308    0.04532 =
         0.04459    0.00742    0.01554    0.01887
AFIX  43
H1D   2    0.474835    0.336288    0.348323    11.00000   -1.20000
AFIX   0
N2    3    0.462918    0.238066    0.451068    11.00000    0.04991    0.04507 =
         0.03910    0.00575    0.01054    0.01043
AFIX  43
H2C   2    0.462984    0.194231    0.487332    11.00000   -1.20000
AFIX   0
N3    3    0.403740    0.369243    0.438359    11.00000    0.04694    0.04484 =
         0.04680    0.00676    0.01416    0.01052
C1    1    0.672249    0.339628    0.301410    11.00000    0.04682    0.05321 =
         0.04669   -0.00876   -0.00118    0.00008
AFIX  23
H1A   2    0.709322    0.311900    0.338404    11.00000   -1.20000
H1B   2    0.652964    0.451276    0.304808    11.00000   -1.20000
AFIX   0
C2    1    0.736605    0.317890    0.244064    11.00000    0.04574    0.05571 =
         0.07249   -0.01030    0.01674   -0.00875
AFIX  23
H2A   2    0.791398    0.391634    0.246287    11.00000   -1.20000
H2B   2    0.762542    0.209577    0.243567    11.00000   -1.20000
AFIX   0
C3    1    0.680444    0.347688    0.184832    11.00000    0.07775    0.05830 =
         0.05090   -0.00236    0.02695   -0.00365
AFIX  23
H3A   2    0.722305    0.326090    0.149321    11.00000   -1.20000
H3B   2    0.660898    0.459460    0.183032    11.00000   -1.20000
AFIX   0
C4    1    0.590575    0.242293    0.181349    11.00000    0.06817    0.06820 =
         0.04027   -0.00819   -0.00013    0.00126
AFIX  23
H4A   2    0.610444    0.130794    0.178649    11.00000   -1.20000
H4B   2    0.553795    0.268232    0.144042    11.00000   -1.20000
AFIX   0
C5    1    0.525467    0.265429    0.238393    11.00000    0.04429    0.05351 =
         0.04856   -0.00405    0.00076    0.00235
AFIX  23
H5A   2    0.500058    0.374082    0.238681    11.00000   -1.20000
H5B   2    0.470373    0.192314    0.236065    11.00000   -1.20000
AFIX   0
C6    1    0.581403    0.235196    0.297855    11.00000    0.04278    0.03483 =
         0.04026   -0.00160    0.00833    0.00835
H1C   2    0.601047    0.123039    0.299102    11.00000    0.04077
C7    1    0.520631    0.180856    0.404784    11.00000    0.03583    0.03913 =
         0.04101   -0.00170    0.00497    0.00147
C8    1    0.361465    0.438604    0.484076    11.00000    0.04294    0.03902 =
         0.04596    0.00113    0.01282   -0.00002
C9    1    0.297603    0.578831    0.468464    11.00000    0.08276    0.06329 =
         0.06817    0.01570    0.03256    0.03099
AFIX 137
H9A   2    0.296352    0.593718    0.424129    11.00000   -1.50000
H9B   2    0.323087    0.673621    0.488005    11.00000   -1.50000
H9C   2    0.232410    0.559093    0.483244    11.00000   -1.50000
AFIX   0
C10   1    0.369462    0.393851    0.550729    11.00000    0.06612    0.05282 =
         0.04581   -0.00924    0.00547    0.00457
AFIX 137
H10A  2    0.436134    0.367080    0.560223    11.00000   -1.50000
H10B  2    0.328319    0.302953    0.558974    11.00000   -1.50000
H10C  2    0.349112    0.482544    0.576142    11.00000   -1.50000
HKLF 4
REM  a in Pbca
REM R1 =  0.0529 for   2051 Fo > 4sig(Fo)  and  0.0910 for all   3028 data
REM    133 parameters refined using      0 restraints
END
WGHT      0.0583      0.9515
REM Highest difference peak  0.253,  deepest hole -0.299,  1-sigma level  0.055
Q1    1   0.6121  0.0897  0.4412  11.00000  0.05    0.25
Q2    1   0.5383 -0.0083  0.4109  11.00000  0.05    0.20
Q3    1   0.2982  0.4140  0.5725  11.00000  0.05    0.20
Q4    1   0.3983  0.2891  0.5619  11.00000  0.05    0.19
Q5    1   0.6247  0.0082  0.3844  11.00000  0.05    0.19
Q6    1   0.4166  0.4991  0.5636  11.00000  0.05    0.18
Q7    1   0.5405  0.0751  0.4021  11.00000  0.05    0.18
Q8    1   0.5555  0.2566  0.3837  11.00000  0.05    0.17
Q9    1   0.5591  0.1278  0.4195  11.00000  0.05    0.17
Q10   1   0.4190  0.4368  0.4203  11.00000  0.05    0.16
;
