# Supplementary material for: Crystal structure of 4-cyclo­hexyl-1-(propan-2-yl­idene)thio­semicarbazide
Source: Acta Crystallogr Sect E Struct Rep Online. 2014 Sep 13;70(Pt 10):o1109. doi: 10.1107/S160053681402025X (PMC4257229; doi:10.1107/S160053681402025X)
Supplement: Supplementary file 2 [file e-70-o1109-Isup2.hkl]

# 
# h,k,l, Fc-squared, Fo-squared, sigma(Fo-squared) and status flag 
# 
data_I
_shelx_title ' a in Pbca' 
_shelx_refln_list_code          4 
_shelx_F_calc_maximum      195.24 
_exptl_crystal_F_000       928.00 
_reflns_d_resolution_high  0.7501 
 
loop_ 
 _symmetry_equiv_pos_as_xyz 
 'x, y, z' 
 '-x+1/2, -y, z+1/2' 
 '-x, y+1/2, -z+1/2' 
 'x+1/2, -y+1/2, -z' 
 '-x, -y, -z' 
 'x-1/2, y, -z-1/2' 
 'x, -y-1/2, z-1/2' 
 '-x-1/2, y-1/2, z' 
 
_cell_length_a    13.6668 
_cell_length_b     8.3356 
_cell_length_c    21.4683 
_cell_angle_alpha  90.000 
_cell_angle_beta   90.000 
_cell_angle_gamma  90.000 
 
_shelx_F_squared_multiplier     1.000 
 
loop_ 
 _refln_index_h 
 _refln_index_k 
 _refln_index_l 
 _refln_F_squared_calc 
 _refln_F_squared_meas 
 _refln_F_squared_sigma 
 _refln_observed_status 
   2   0   0    17795.01    15213.51   1110.29 o 
   4   0   0     1130.51     1241.55     21.12 o 
   6   0   0      967.36     1158.92     21.29 o 
   8   0   0       38.96       41.66      4.46 o 
  10   0   0     1638.35     1737.07     64.50 o 
  12   0   0      799.57      735.66     18.69 o 
  14   0   0      172.55      216.05     15.63 o 
  16   0   0      435.66      388.35     34.70 o 
  18   0   0      274.20      580.25     60.73 o 
   2   1   0     9822.99     9389.61    194.35 o 
   4   1   0      326.34      319.92      5.42 o 
   6   1   0     3980.83     4512.20     43.70 o 
   8   1   0       38.04       32.38      2.99 o 
  10   1   0       36.18       29.99      3.95 o 
  12   1   0      563.09      582.15     12.31 o 
  14   1   0      776.13      721.45     15.03 o 
  16   1   0       43.54       59.68     12.62 o 
  18   1   0      107.86      226.45     56.52 o 
   0   2   0    18396.70    14229.02    444.96 o 
   2   2   0    12911.29    12070.54    345.19 o 
   4   2   0    21209.80    19761.31    551.95 o 
   6   2   0     2796.98     2875.74     28.76 o 
   8   2   0       20.90       14.80      2.98 o 
  10   2   0      281.26      315.43      7.65 o 
  12   2   0       27.57       16.10      4.92 o 
  14   2   0      239.30      182.94      9.27 o 
  16   2   0        4.49       -9.16     19.65 o 
   2   3   0     3289.30     3504.79     38.62 o 
   4   3   0     2876.58     3042.66     34.52 o 
   6   3   0      499.62      455.45      6.33 o 
   8   3   0       43.57       40.30      3.35 o 
  10   3   0      135.14      126.71      7.04 o 
  12   3   0       15.75       24.59      4.75 o 
  14   3   0      164.63      159.15     12.86 o 
  16   3   0      242.86      220.75     18.17 o 
   0   4   0     4980.49     5080.89     67.61 o 
   2   4   0    11783.97    12936.15    138.50 o 
   4   4   0      626.77      690.58     10.56 o 
   6   4   0     1934.07     2083.37     28.85 o 
   8   4   0       33.73       19.55      3.61 o 
  10   4   0      102.08       91.98      8.75 o 
  12   4   0      232.11      220.15      7.28 o 
  14   4   0        8.42       -1.77      9.26 o 
  16   4   0      156.81      145.69     18.18 o 
   2   5   0      865.78      854.67     11.84 o 
   4   5   0     3458.25     3772.60     48.73 o 
   6   5   0      288.22      262.78      6.22 o 
   8   5   0     2111.99     2055.27     26.77 o 
  10   5   0        5.00        2.17      4.86 o 
  12   5   0      392.68      364.70     12.85 o 
  14   5   0      178.48      191.26     16.93 o 
  16   5   0       26.44       98.01     27.36 o 
   0   6   0       12.03       19.23      2.74 o 
   2   6   0      511.18      552.62      9.12 o 
   4   6   0       80.41       79.80      4.01 o 
   6   6   0      270.09      258.47      6.57 o 
   8   6   0      170.01      170.96      9.03 o 
  10   6   0       20.68       19.57      5.33 o 
  12   6   0      356.99      371.24     13.80 o 
  14   6   0       13.95        1.10     12.28 o 
   2   7   0      506.73      508.71      9.42 o 
   4   7   0        0.48        3.31      3.40 o 
   6   7   0       14.84       25.22      7.26 o 
   8   7   0       68.57       65.11      5.51 o 
  10   7   0       36.42       32.18      7.37 o 
  12   7   0       41.28       22.05     12.99 o 
  14   7   0       33.89       32.95     21.37 o 
   0   8   0      645.20      664.62     21.15 o 
   2   8   0      960.00      972.07     14.79 o 
   4   8   0      117.79       99.61      8.86 o 
   6   8   0      325.10      296.69      9.92 o 
   8   8   0      128.60      152.23     16.62 o 
  10   8   0      150.49       55.32     34.27 o 
  12   8   0      155.42      138.36      9.39 o 
   2   9   0      227.51      221.33      8.39 o 
   4   9   0       46.94       49.73      5.62 o 
   6   9   0      115.07      127.69     19.61 o 
   8   9   0       63.44      149.12     33.97 o 
  10   9   0       41.16      146.42     42.99 o 
   0  10   0      108.39       82.41     13.16 o 
   2  10   0        6.77        7.46      9.03 o 
   4  10   0        1.23       10.83      6.24 o 
   6  10   0       56.27       98.31     29.16 o 
   2  11   0        0.17      -12.22     12.22 o 
   1   1   1       66.59      102.20      3.24 o 
   2   1   1      436.40      453.78      3.80 o 
   3   1   1     7330.69     7235.12     52.85 o 
   4   1   1     6243.42     6359.59     43.60 o 
   5   1   1     1300.01     1273.43      9.74 o 
   6   1   1      279.67      311.86      3.81 o 
   7   1   1     1615.47     1569.14     12.67 o 
   8   1   1     1531.02     1517.90     12.68 o 
   9   1   1        8.81        6.60      2.58 o 
  10   1   1       35.22       30.50      2.83 o 
  11   1   1      886.04      869.67      9.64 o 
  12   1   1       71.78       66.99      4.09 o 
  13   1   1       56.14       36.41      4.14 o 
  14   1   1       48.10       65.20      5.61 o 
  15   1   1      125.03      150.46      7.36 o 
  16   1   1       46.22       36.04      8.27 o 
  17   1   1        9.65       44.94     18.18 o 
  18   1   1       18.43       83.06     21.85 o 
   0   2   1     4842.29     4869.06     45.23 o 
   1   2   1     2393.85     2545.18     18.23 o 
   2   2   1     4202.12     4221.72     35.50 o 
   3   2   1     9739.74     9869.52     71.80 o 
   4   2   1      356.99      358.24      3.51 o 
   5   2   1      534.25      633.22      5.74 o 
   6   2   1      512.34      593.41      5.80 o 
   7   2   1     1451.17     1590.18     12.46 o 
   8   2   1      146.02      148.17      3.51 o 
   9   2   1      116.63      101.17      3.53 o 
  10   2   1       44.91       33.70      2.82 o 
  11   2   1       83.84       87.72      3.72 o 
  12   2   1       82.67       72.24      4.13 o 
  13   2   1       73.45       66.84      5.13 o 
  14   2   1       47.26       49.07      5.06 o 
  15   2   1       37.64       16.08      6.50 o 
  16   2   1        0.56       -0.90      9.30 o 
  17   2   1        2.14       27.67     29.99 o 
   1   3   1     2735.74     2803.10     20.29 o 
   2   3   1     2953.57     3046.86     23.95 o 
   3   3   1     1079.92     1210.28     11.27 o 
   4   3   1      702.53      761.23      7.83 o 
   5   3   1     5414.16     5393.89     40.35 o 
   6   3   1      457.27      510.24      5.74 o 
   7   3   1     1225.08     1179.96      9.61 o 
   8   3   1       54.08       45.24      2.25 o 
   9   3   1      137.66      156.94      3.66 o 
  10   3   1      104.78       92.12      3.38 o 
  11   3   1      864.07      859.83      9.50 o 
  12   3   1        0.03       -3.41      3.41 o 
  13   3   1       44.92       43.05      4.52 o 
  14   3   1       66.82       61.57      7.77 o 
  15   3   1       55.90       75.62     14.59 o 
  16   3   1       39.36       68.56     13.83 o 
  17   3   1       17.08       61.56     30.48 o 
   0   4   1     2253.07     2475.90     24.06 o 
   1   4   1      220.07      281.26      3.28 o 
   2   4   1     1280.54     1392.99     11.93 o 
   3   4   1     2055.49     2276.78     18.66 o 
   4   4   1       15.93        7.85      1.08 o 
   5   4   1      532.65      528.18      6.50 o 
   6   4   1        4.54        3.15      2.10 o 
   7   4   1      470.24      420.67      5.99 o 
   8   4   1        7.39       -0.59      2.37 o 
   9   4   1       36.37       24.95      2.94 o 
  10   4   1        8.65        4.60      3.21 o 
  11   4   1       10.46        3.32      3.04 o 
  12   4   1       11.28        5.92      3.74 o 
  13   4   1        0.89        1.53      3.88 o 
  14   4   1      113.83      106.98      5.96 o 
  15   4   1        6.07        8.64      7.80 o 
  16   4   1        2.65       -7.38      9.93 o 
   1   5   1     4505.60     4677.59     33.72 o 
   2   5   1       86.14       58.74      2.33 o 
   3   5   1       81.85       91.20      2.84 o 
   4   5   1      591.95      567.44      6.59 o 
   5   5   1      807.53      699.91      8.10 o 
   6   5   1      233.13      206.38      3.95 o 
   7   5   1      317.18      294.83      5.75 o 
   8   5   1      175.04      159.79      5.17 o 
   9   5   1       71.11       73.42      3.70 o 
  10   5   1      190.78      190.55      5.80 o 
  11   5   1      129.76      140.88      5.80 o 
  12   5   1        0.39       -4.59      4.59 o 
  13   5   1       25.80       11.72      5.71 o 
  14   5   1        5.37       -7.10      7.10 o 
  15   5   1        0.09        1.37     11.89 o 
  16   5   1       47.08       66.33     44.35 o 
   0   6   1      288.20      283.13      7.30 o 
   1   6   1        6.10        2.19      1.95 o 
   2   6   1       40.80       42.49      2.31 o 
   3   6   1       41.10       48.04      2.37 o 
   4   6   1      286.83      245.10      4.16 o 
   5   6   1       95.23       76.22      2.57 o 
   6   6   1      119.34      119.84      3.48 o 
   7   6   1       82.62       84.52      3.54 o 
   8   6   1       63.85       60.42      4.03 o 
   9   6   1       10.89        8.97      4.59 o 
  10   6   1      178.48      168.80      5.89 o 
  11   6   1        3.09       -4.55      4.55 o 
  12   6   1       53.72       54.17      5.69 o 
  13   6   1       31.80       33.66      7.79 o 
  14   6   1        0.11       -6.59     10.76 o 
  15   6   1        6.41        1.20     22.48 o 
   1   7   1      118.95      127.66      3.82 o 
   2   7   1        0.71        0.39      2.29 o 
   3   7   1      113.23      106.25      3.82 o 
   4   7   1      422.76      422.03      6.10 o 
   5   7   1        6.39        3.36      3.50 o 
   6   7   1        4.46       -4.26      4.26 o 
   7   7   1       37.51       51.86      4.93 o 
   8   7   1        2.04        0.68      5.81 o 
   9   7   1        0.52       -2.71      2.71 o 
  10   7   1       47.42       45.59      5.74 o 
  11   7   1        6.44       -2.50      8.14 o 
  12   7   1       11.38        6.05      5.95 o 
  13   7   1       44.36       49.40     10.53 o 
  14   7   1       13.19       -1.77     13.09 o 
   0   8   1       32.93       38.70      5.77 o 
   1   8   1      127.93      119.51      4.15 o 
   2   8   1      156.11      157.46      5.04 o 
   3   8   1      191.31      179.09      5.67 o 
   4   8   1       22.02        8.34      3.98 o 
   5   8   1       46.62       49.36      4.05 o 
   6   8   1        9.01       18.75      5.37 o 
   7   8   1        7.86        8.31     11.05 o 
   8   8   1       83.64       66.57      7.89 o 
   9   8   1       34.03       39.82      8.48 o 
  10   8   1       12.39       13.42      8.33 o 
  11   8   1       72.40       71.47     19.37 o 
  12   8   1        8.22        4.62     22.74 o 
   1   9   1       16.53       24.15      3.81 o 
   2   9   1       77.72       87.52      4.36 o 
   3   9   1        3.77        5.27      4.79 o 
   4   9   1        2.69       -0.24      5.52 o 
   5   9   1       25.86       25.94      6.58 o 
   6   9   1        0.45        8.31      9.98 o 
   7   9   1       58.33       98.69     24.20 o 
   8   9   1      128.05      111.87     22.95 o 
   9   9   1       26.79       68.45     44.20 o 
  10   9   1      186.80      170.64     30.32 o 
   0  10   1       38.70       43.14      8.79 o 
   1  10   1       38.01       37.24      6.25 o 
   2  10   1       26.86       24.63      6.87 o 
   3  10   1       31.20       27.65      7.23 o 
   4  10   1       58.89       53.23      6.37 o 
   5  10   1        2.56       46.87     19.04 o 
   6  10   1       83.39       70.00     21.18 o 
   7  10   1      135.88      215.91     26.35 o 
   1  11   1       19.46       21.61     10.21 o 
   2  11   1        1.67       -4.54     11.90 o 
   2   0   2     1335.66     1373.84     19.46 o 
   3   0   2     7685.69     8048.77     94.63 o 
   4   0   2     9617.32    10059.85    108.03 o 
   5   0   2      105.21      112.94      3.34 o 
   6   0   2      355.98      385.13      6.44 o 
   7   0   2      116.26      107.55      4.98 o 
   8   0   2       86.40      106.26      5.81 o 
   9   0   2       19.11        7.82      3.31 o 
  10   0   2       66.13       65.95      4.70 o 
  11   0   2        8.83       14.57      4.53 o 
  12   0   2      468.54      461.08     11.11 o 
  13   0   2      449.17      493.29     13.53 o 
  14   0   2       35.23       43.92     11.09 o 
  15   0   2      267.96      236.72     15.74 o 
  16   0   2       21.67       33.95     14.64 o 
  17   0   2       65.14       36.39     43.74 o 
  18   0   2       14.28       10.69     24.55 o 
   1   1   2    11659.35    10657.00    291.77 o 
   2   1   2    29129.50    22380.87    170.48 o 
   3   1   2     8903.45     8615.16     59.53 o 
   4   1   2     3210.24     3453.94     24.29 o 
   5   1   2      642.06      658.19      5.93 o 
   6   1   2      477.22      484.09      4.98 o 
   7   1   2      365.63      375.20      4.59 o 
   8   1   2      120.77      115.06      3.31 o 
   9   1   2       91.57       79.80      3.22 o 
  10   1   2       36.65       36.91      3.16 o 
  11   1   2       73.98       69.12      3.72 o 
  12   1   2       23.81       16.91      3.45 o 
  13   1   2        0.94       -3.91      3.91 o 
  14   1   2      206.47      205.78      7.40 o 
  15   1   2       75.44       70.54      7.28 o 
  16   1   2        1.14        9.64      9.60 o 
  17   1   2       26.06       -0.57     26.60 o 
  18   1   2        4.96      -14.49     18.33 o 
   0   2   2    38117.65    28632.27    283.23 o 
   1   2   2     1782.79     1789.37     13.61 o 
   2   2   2       51.84       41.43      1.46 o 
   3   2   2     7154.05     7261.91     51.25 o 
   4   2   2      841.28      759.24      7.55 o 
   5   2   2      225.28      213.06      2.86 o 
   6   2   2     1967.47     2116.43     16.02 o 
   7   2   2     2041.84     2078.28     15.55 o 
   8   2   2       60.89       40.39      2.17 o 
   9   2   2     1318.86     1325.62     11.44 o 
  10   2   2      388.24      376.08      6.02 o 
  11   2   2       63.42       40.42      3.32 o 
  12   2   2      442.80      423.20      7.79 o 
  13   2   2       34.33       35.92      4.19 o 
  14   2   2       27.84       23.13      4.73 o 
  15   2   2        0.88        8.05      7.98 o 
  16   2   2       18.44       13.81     10.30 o 
  17   2   2       51.42       85.15     16.16 o 
   1   3   2      853.79      793.96      6.53 o 
   2   3   2      151.68      133.17      1.93 o 
   3   3   2     1291.67     1282.22     12.07 o 
   4   3   2     2051.68     2198.84     16.65 o 
   5   3   2     3565.56     3963.17     30.19 o 
   6   3   2     3918.08     4163.00     30.87 o 
   7   3   2      282.97      271.14      3.82 o 
   8   3   2       72.39       77.75      2.86 o 
   9   3   2       64.20       61.99      2.82 o 
  10   3   2        4.86        5.79      2.41 o 
  11   3   2      156.55      158.20      4.73 o 
  12   3   2      312.48      307.57      6.62 o 
  13   3   2        1.60       -1.15      3.94 o 
  14   3   2      111.22      104.74      8.27 o 
  15   3   2       39.90       38.98      7.56 o 
  16   3   2        0.00       22.15     13.27 o 
  17   3   2        0.10       13.90     35.65 o 
   0   4   2      250.95      328.84      6.11 o 
   1   4   2     1064.73     1050.28      8.57 o 
   2   4   2      323.67      320.82      3.97 o 
   3   4   2     1788.77     2016.53     17.44 o 
   4   4   2       58.84       68.86      1.66 o 
   5   4   2      261.82      283.99      4.09 o 
   6   4   2       27.77       36.88      2.43 o 
   7   4   2      520.33      524.44      6.21 o 
   8   4   2      194.62      165.04      3.62 o 
   9   4   2     1082.77     1068.31     10.94 o 
  10   4   2       47.81       32.33      3.13 o 
  11   4   2        0.96       -2.28      2.28 o 
  12   4   2        0.72       -2.20      3.48 o 
  13   4   2      261.19      245.79      6.01 o 
  14   4   2       14.91       23.50      6.49 o 
  15   4   2      144.40      140.77      7.31 o 
  16   4   2        0.35       -7.07     19.61 o 
   1   5   2      621.65      641.22      6.25 o 
   2   5   2        6.18        2.24      1.49 o 
   3   5   2       30.78       32.37      1.82 o 
   4   5   2     1166.33     1235.18     14.85 o 
   5   5   2       11.84       10.46      1.46 o 
   6   5   2       91.45       91.40      2.79 o 
   7   5   2        7.42       -1.44      3.01 o 
   8   5   2      860.27      852.81     10.62 o 
   9   5   2       38.25       29.21      3.21 o 
  10   5   2      164.74      171.30      7.48 o 
  11   5   2       13.61       12.65      4.38 o 
  12   5   2       13.52       19.20      5.85 o 
  13   5   2        0.75       -1.03      5.73 o 
  14   5   2        0.01       12.78      7.01 o 
  15   5   2        4.35       -0.35     10.14 o 
  16   5   2      117.16      121.97     27.96 o 
   0   6   2       42.54       45.07      2.81 o 
   1   6   2      217.52      185.11      3.26 o 
   2   6   2     1674.59     1771.77     15.59 o 
   3   6   2      596.28      562.05      6.65 o 
   4   6   2       19.28       13.91      1.53 o 
   5   6   2      230.38      226.03      6.67 o 
   6   6   2      544.52      536.64      8.97 o 
   7   6   2        0.03       -1.65      2.60 o 
   8   6   2        3.73        2.64      3.21 o 
   9   6   2      136.79      155.63      5.00 o 
  10   6   2      223.30      214.09      6.20 o 
  11   6   2       13.13       19.74      4.58 o 
  12   6   2      168.70      188.12      9.90 o 
  13   6   2       38.32       52.91      6.70 o 
  14   6   2        8.60        3.80     11.23 o 
  15   6   2       36.99       24.98     29.73 o 
   1   7   2      126.94      110.81      3.68 o 
   2   7   2      441.61      432.53      6.17 o 
   3   7   2      157.08      161.65      5.28 o 
   4   7   2     1261.92     1231.09     12.16 o 
   5   7   2      224.49      210.05      6.53 o 
   6   7   2        4.84        2.90      3.88 o 
   7   7   2        1.37        2.51      4.87 o 
   8   7   2       24.44       14.63      5.44 o 
   9   7   2       56.26       57.73      5.35 o 
  10   7   2       25.22       19.85      4.86 o 
  11   7   2       32.00       39.73      6.00 o 
  12   7   2      145.64      116.05     10.17 o 
  13   7   2        8.56       -5.74     13.14 o 
  14   7   2       57.50       56.25     14.68 o 
   0   8   2        3.10       14.08      5.33 o 
   1   8   2       16.07       18.36      2.73 o 
   2   8   2        7.74        0.24      2.99 o 
   3   8   2       19.36       20.04      3.70 o 
   4   8   2        1.61       -2.17      2.98 o 
   5   8   2        4.10        7.00      3.89 o 
   6   8   2      130.00      125.36      6.22 o 
   7   8   2       35.29       27.43      4.75 o 
   8   8   2       16.63       21.34      7.79 o 
   9   8   2       68.84       75.55      7.90 o 
  10   8   2        5.89       -4.50     12.19 o 
  11   8   2       54.20       52.22     14.82 o 
  12   8   2       17.17        6.70     16.19 o 
   1   9   2      177.28      182.96      6.11 o 
   2   9   2       24.54       24.83      3.77 o 
   3   9   2        2.11       -3.23      4.56 o 
   4   9   2        5.50        6.16      5.36 o 
   5   9   2      116.33      128.89      7.83 o 
   6   9   2       97.19      106.19     10.58 o 
   7   9   2       19.30       17.55      5.21 o 
   8   9   2       22.34       19.26      3.60 o 
   9   9   2       68.52       66.52     70.35 o 
  10   9   2        0.07        2.92     67.95 o 
   0  10   2       41.98       54.40      9.05 o 
   1  10   2       18.95       27.53      6.11 o 
   2  10   2        7.62       10.85      5.74 o 
   3  10   2       38.07       43.61      5.73 o 
   4  10   2        2.84        1.48      7.94 o 
   5  10   2       11.68       17.31      9.77 o 
   6  10   2        0.20       36.28     21.44 o 
   7  10   2        0.03       24.32     23.49 o 
   1  11   2        0.39       -1.96     12.87 o 
   2  11   2       61.38       69.33     15.90 o 
   1   1   3     2943.49     2923.79     26.71 o 
   2   1   3    15641.88    15155.85    219.57 o 
   3   1   3     3922.15     4116.49     29.62 o 
   4   1   3     2477.24     2587.09     19.27 o 
   5   1   3        4.67        0.43      1.19 o 
   6   1   3       32.66       21.58      1.68 o 
   7   1   3       24.02       30.86      2.00 o 
   8   1   3     2732.91     2579.26     19.21 o 
   9   1   3       48.83       45.20      2.74 o 
  10   1   3      330.49      288.69      5.30 o 
  11   1   3       27.75       22.78      3.36 o 
  12   1   3      338.61      373.63      7.62 o 
  13   1   3        1.48        2.83      4.10 o 
  14   1   3      566.22      565.19     11.28 o 
  15   1   3       49.86       46.02      7.01 o 
  16   1   3        9.24       -5.41      9.00 o 
  17   1   3       10.05        5.59     17.44 o 
  18   1   3       14.49       -2.84     17.72 o 
   0   2   3    12963.52    12721.78    117.24 o 
   1   2   3       11.35       10.82      0.70 o 
   2   2   3     1113.89     1222.05      9.84 o 
   3   2   3     2321.37     2458.79     18.28 o 
   4   2   3     1093.65     1116.32      9.14 o 
   5   2   3     1074.18     1129.91      9.22 o 
   6   2   3      911.36      960.45      8.41 o 
   7   2   3      510.09      501.27      5.69 o 
   8   2   3       61.69       49.62      2.48 o 
   9   2   3      175.72      171.01      4.17 o 
  10   2   3        2.25       -2.59      2.59 o 
  11   2   3       20.04       10.64      3.21 o 
  12   2   3        6.85        0.60      4.32 o 
  13   2   3        0.82        7.58      4.02 o 
  14   2   3       33.43       48.30      5.47 o 
  15   2   3        1.61        8.24      6.33 o 
  16   2   3        0.72        9.18     11.63 o 
  17   2   3        0.12      -11.21     15.20 o 
   1   3   3        1.35       -0.09      0.99 o 
   2   3   3     1334.89     1284.76     10.46 o 
   3   3   3       57.11       54.23      1.45 o 
   4   3   3     2626.79     2729.68     20.46 o 
   5   3   3       26.79       18.19      1.55 o 
   6   3   3      737.48      743.79      7.35 o 
   7   3   3       79.40       74.18      2.24 o 
   8   3   3     1239.83     1185.10     10.56 o 
   9   3   3       50.93       55.27      2.80 o 
  10   3   3      598.20      584.54      7.03 o 
  11   3   3       54.52       51.75      3.37 o 
  12   3   3       26.36       22.25      3.78 o 
  13   3   3        0.44        7.19      3.93 o 
  14   3   3        0.87        5.65      5.94 o 
  15   3   3        0.44       -6.30      6.30 o 
  16   3   3       41.42       24.99     13.66 o 
  17   3   3        0.00       44.89     17.88 o 
   0   4   3       11.92       11.92      1.59 o 
   1   4   3       60.17       70.90      3.39 o 
   2   4   3        0.82       -0.22      1.82 o 
   3   4   3      631.43      642.43      6.16 o 
   4   4   3     2182.26     2228.73     17.65 o 
   5   4   3       47.84       68.03      2.15 o 
   6   4   3      843.92      885.86      8.28 o 
   7   4   3       24.23       24.36      2.68 o 
   8   4   3        2.30       -1.06      2.07 o 
   9   4   3      177.69      190.18      4.71 o 
  10   4   3      528.65      530.59      7.70 o 
  11   4   3        6.90        0.49      3.49 o 
  12   4   3        1.37       -0.39      4.07 o 
  13   4   3       34.20       42.57      3.66 o 
  14   4   3        0.03       -1.05      6.49 o 
  15   4   3        3.53       12.15      6.12 o 
  16   4   3        8.60       35.83     21.39 o 
   1   5   3      396.33      371.96      4.41 o 
   2   5   3     1000.38      987.75      8.90 o 
   3   5   3      163.57      172.67      3.88 o 
   4   5   3      506.20      393.18      9.84 o 
   5   5   3        3.48       -0.33      3.10 o 
   6   5   3        2.61       -1.54      1.54 o 
   7   5   3       20.41       15.66      2.96 o 
   8   5   3      129.58      128.53      4.33 o 
   9   5   3        0.01       -3.15      3.15 o 
  10   5   3        3.94        5.70      3.64 o 
  11   5   3        8.16        4.36      4.22 o 
  12   5   3       19.04       16.74      5.63 o 
  13   5   3       27.55       26.35      6.26 o 
  14   5   3      189.10      206.36     13.79 o 
  15   5   3        0.30       16.64     13.14 o 
  16   5   3       17.43       36.98     48.10 o 
   0   6   3     1295.24     1419.89     16.43 o 
   1   6   3        0.71       -0.88      1.59 o 
   2   6   3      236.80      266.58      4.03 o 
   3   6   3       21.76       17.20      2.37 o 
   4   6   3       23.39       18.22      1.39 o 
   5   6   3      111.69      102.75      4.21 o 
   6   6   3      546.32      546.87      8.86 o 
   7   6   3       18.09        8.90      3.65 o 
   8   6   3       73.58       82.46      3.62 o 
   9   6   3       26.86       22.33      3.52 o 
  10   6   3      256.02      274.79      8.52 o 
  11   6   3        1.86       -0.08      5.41 o 
  12   6   3       26.99       19.28      5.57 o 
  13   6   3        0.02       -6.96      7.57 o 
  14   6   3      127.16      121.85      9.36 o 
  15   6   3        0.44       -1.57     29.18 o 
   1   7   3        0.76       -1.94      1.94 o 
   2   7   3      699.34      693.68      8.07 o 
   3   7   3      109.97      106.27      4.05 o 
   4   7   3      567.80      587.63      7.36 o 
   5   7   3        0.38       -3.10      3.71 o 
   6   7   3        0.01       -3.06      3.55 o 
   7   7   3        7.11        0.05      4.20 o 
   8   7   3      261.62      242.49      8.10 o 
   9   7   3        0.14        0.21      5.03 o 
  10   7   3      297.99      309.73      9.96 o 
  11   7   3        6.41        1.02      4.23 o 
  12   7   3        5.36        3.02     11.58 o 
  13   7   3       14.77       12.20     12.28 o 
  14   7   3       50.64       45.30     35.60 o 
   0   8   3      224.41      216.20      7.66 o 
   1   8   3        4.58        1.71      2.48 o 
   2   8   3        2.26       -0.84      3.42 o 
   3   8   3        6.38        2.41      3.34 o 
   4   8   3       88.88       76.78      4.81 o 
   5   8   3        1.30       -3.15      4.43 o 
   6   8   3      125.08      146.30      7.40 o 
   7   8   3        0.78        2.26      5.44 o 
   8   8   3        1.42       -2.57      5.11 o 
   9   8   3       33.28       42.37      7.50 o 
  10   8   3      105.88       97.65      9.35 o 
  11   8   3       10.85       11.07      8.41 o 
  12   8   3      101.67      104.88     29.97 o 
   1   9   3        2.93       13.44      4.00 o 
   2   9   3       16.16        4.69      3.73 o 
   3   9   3        2.95        1.08      5.21 o 
   4   9   3       62.94       67.23      5.18 o 
   5   9   3       24.59       40.12      7.60 o 
   6   9   3        0.25       -0.82      9.54 o 
   7   9   3       14.37        7.77      7.64 o 
   8   9   3       54.22       19.66      9.74 o 
   9   9   3        3.47        4.09      6.15 o 
  10   9   3      100.43       98.31     16.75 o 
   0  10   3        0.02        1.15      9.91 o 
   1  10   3        0.33        7.22      7.05 o 
   2  10   3       10.21        6.21      5.96 o 
   3  10   3        5.88        8.01      6.16 o 
   4  10   3       60.61       64.13     15.75 o 
   5  10   3        7.24       -4.01     11.92 o 
   6  10   3        5.84        7.31     16.27 o 
   7  10   3        0.01       -8.00     16.79 o 
   1  11   3        0.35       17.71     13.18 o 
   0   0   4     7370.90     6852.61     90.61 o 
   1   0   4      440.26      423.08      5.52 o 
   2   0   4    10004.75    10141.01    100.71 o 
   3   0   4     2806.93     2887.65     30.06 o 
   4   0   4      277.55      262.88      4.75 o 
   5   0   4      263.26      206.48      4.90 o 
   6   0   4      185.14      161.57      4.81 o 
   7   0   4     2024.72     2341.21     26.31 o 
   8   0   4       69.60       56.57      3.73 o 
   9   0   4      257.00      261.40      8.15 o 
  10   0   4      868.35      991.31     14.76 o 
  11   0   4        7.22       17.91      4.59 o 
  12   0   4      237.83      236.92      9.34 o 
  13   0   4       82.54       91.55     10.26 o 
  14   0   4        0.11       -6.07      7.06 o 
  15   0   4       26.31       15.03     11.94 o 
  16   0   4       23.69        5.96     19.18 o 
  17   0   4       11.13       -2.25     21.05 o 
  18   0   4        5.34      -25.40     25.40 o 
   1   1   4     4204.83     4520.93     32.18 o 
   2   1   4      338.69      358.46      3.62 o 
   3   1   4     2020.32     2120.50     16.03 o 
   4   1   4      921.75      974.45      8.25 o 
   5   1   4      347.78      327.48      4.04 o 
   6   1   4        0.07       -1.64      1.64 o 
   7   1   4      128.30      131.21      3.25 o 
   8   1   4      475.36      525.90      6.48 o 
   9   1   4       96.78       78.72      3.13 o 
  10   1   4      179.57      166.23      4.64 o 
  11   1   4        2.11        4.57      3.13 o 
  12   1   4       74.61       78.87      4.23 o 
  13   1   4      145.57      156.73      5.80 o 
  14   1   4        0.00        1.67      4.68 o 
  15   1   4      165.51      165.01      7.79 o 
  16   1   4       36.92       18.22     10.83 o 
  17   1   4       31.93        5.75     15.35 o 
   0   2   4     1173.05     1171.17     12.88 o 
   1   2   4     1032.41     1061.81      8.78 o 
   2   2   4      112.39      107.03      1.72 o 
   3   2   4     9624.47     9883.58     69.45 o 
   4   2   4        9.95        2.04      1.12 o 
   5   2   4     1066.41     1084.68      8.95 o 
   6   2   4     2607.80     2812.06     20.77 o 
   7   2   4      178.88      159.07      3.52 o 
   8   2   4      231.82      227.08      4.54 o 
   9   2   4      458.47      457.59      6.29 o 
  10   2   4        2.50       -2.77      2.77 o 
  11   2   4       14.28        3.64      3.03 o 
  12   2   4      184.18      160.11      5.51 o 
  13   2   4      232.64      260.11      6.99 o 
  14   2   4       55.98       74.35      5.96 o 
  15   2   4       30.77       18.56      6.60 o 
  16   2   4       31.17       26.78     12.00 o 
  17   2   4        4.47      -12.20     15.33 o 
   1   3   4       10.18        3.04      0.84 o 
   2   3   4      579.14      623.26      5.90 o 
   3   3   4       59.62       54.75      1.84 o 
   4   3   4        3.14        4.83      1.28 o 
   5   3   4     1161.60     1417.28     11.88 o 
   6   3   4     1083.31     1121.11     10.09 o 
   7   3   4       15.53       18.76      2.05 o 
   8   3   4       45.81       45.84      2.33 o 
   9   3   4      149.91      139.07      3.81 o 
  10   3   4        1.25       -2.46      2.46 o 
  11   3   4      575.06      561.95      8.19 o 
  12   3   4       57.59       61.12      3.90 o 
  13   3   4      126.84      125.04      5.54 o 
  14   3   4        1.87       -2.68      6.05 o 
  15   3   4        4.20        4.70      7.71 o 
  16   3   4        1.26      -12.40     12.40 o 
  17   3   4        2.30      -15.32     15.32 o 
   0   4   4     1170.83     1132.84     12.22 o 
   1   4   4      543.27      511.29      5.60 o 
   2   4   4        0.27       -1.31      1.31 o 
   3   4   4     1457.91     1572.52     12.99 o 
   4   4   4      264.09      252.72      3.52 o 
   5   4   4        0.36       -1.02      1.49 o 
   6   4   4      121.12      133.88      3.13 o 
   7   4   4     1691.58     1732.15     14.76 o 
   8   4   4        9.85       11.87      2.32 o 
   9   4   4     1851.05     1876.46     17.22 o 
  10   4   4      178.54      183.35      5.58 o 
  11   4   4       34.35       27.26      3.69 o 
  12   4   4      108.81      108.66      5.40 o 
  13   4   4      248.26      255.13      6.17 o 
  14   4   4       14.64        6.88      5.09 o 
  15   4   4       32.58       19.95      6.30 o 
  16   4   4        0.09       -5.47     14.88 o 
   1   5   4      181.89      153.03      4.14 o 
   2   5   4      425.61      414.65      5.74 o 
   3   5   4       28.22       26.63      1.77 o 
   4   5   4        0.51        0.69      1.11 o 
   5   5   4      348.03      302.40      4.54 o 
   6   5   4      169.88      165.58      5.20 o 
   7   5   4       30.54       33.34      2.81 o 
   8   5   4        2.04        4.96      2.68 o 
   9   5   4       22.17       17.36      3.61 o 
  10   5   4       25.23       20.70      3.88 o 
  11   5   4       12.89        3.25      3.72 o 
  12   5   4        1.20       -0.18      4.59 o 
  13   5   4       44.59       46.16      4.29 o 
  14   5   4        2.73        9.88      8.35 o 
  15   5   4       54.01       61.26     13.46 o 
  16   5   4        7.26      -39.08     50.81 o 
   0   6   4     1019.26      991.10     11.43 o 
   1   6   4      359.33      328.27      4.53 o 
   2   6   4      286.30      323.95      4.66 o 
   3   6   4      509.87      491.01      6.30 o 
   4   6   4      174.34      165.51      4.94 o 
   5   6   4      816.59      859.52     11.55 o 
   6   6   4       14.48       12.41      3.50 o 
   7   6   4       47.99       43.48      4.40 o 
   8   6   4       37.17       29.92      3.77 o 
   9   6   4       93.83      115.42      6.33 o 
  10   6   4       19.71       29.57      4.86 o 
  11   6   4        2.10        3.61      4.50 o 
  12   6   4        1.22        5.50      6.84 o 
  13   6   4       37.64       42.86      8.91 o 
  14   6   4        7.49       17.97     11.11 o 
  15   6   4      135.15      155.95     31.27 o 
   1   7   4      299.35      289.41      4.58 o 
   2   7   4       99.82       90.78      3.71 o 
   3   7   4       41.09       35.09      2.72 o 
   4   7   4       56.92       54.36      3.99 o 
   5   7   4      133.76      123.73      5.44 o 
   6   7   4       20.06       20.24      4.08 o 
   7   7   4        7.09        9.21      4.53 o 
   8   7   4        0.66        5.53      5.02 o 
   9   7   4      222.15      232.91      9.79 o 
  10   7   4        3.16        6.75      6.23 o 
  11   7   4       63.33       71.51      7.73 o 
  12   7   4       59.05       52.42      9.88 o 
  13   7   4        2.90       -2.31     10.13 o 
   0   8   4      143.38      142.85     10.40 o 
   1   8   4       38.51       39.83      2.87 o 
   2   8   4       72.72       66.79      4.09 o 
   3   8   4        1.43        0.94      3.51 o 
   4   8   4       28.27       30.78      3.49 o 
   5   8   4       50.09       38.74      5.11 o 
   6   8   4       60.87       75.32      6.64 o 
   7   8   4       17.68       25.16      5.57 o 
   8   8   4        6.34       -1.95      8.08 o 
   9   8   4       53.91       57.00      9.10 o 
  10   8   4        0.98        7.69     10.23 o 
  11   8   4       78.20       82.99     17.53 o 
  12   8   4       12.74        7.92     10.89 o 
   1   9   4      135.00      140.77      6.35 o 
   2   9   4        6.60        6.40      3.55 o 
   3   9   4       59.91       60.24      5.51 o 
   4   9   4        0.02        1.62      5.22 o 
   5   9   4      140.08      141.89      8.01 o 
   6   9   4        0.01       -6.51      6.51 o 
   7   9   4       55.69       63.32      8.68 o 
   8   9   4       44.73       59.69      7.98 o 
   9   9   4       29.74       25.98      7.99 o 
  10   9   4        0.80       -2.14     11.28 o 
   0  10   4       27.93       56.12     11.24 o 
   1  10   4       26.80       23.68      6.54 o 
   2  10   4       13.23       19.79      7.55 o 
   3  10   4       82.77       95.61      8.96 o 
   4  10   4        8.52       -7.61      8.28 o 
   5  10   4       14.79       27.66     13.04 o 
   6  10   4        3.30       -8.59      8.59 o 
   7  10   4        0.04       -8.38      8.38 o 
   1   1   5     8170.85     8127.54     57.29 o 
   2   1   5     4805.16     5046.05     34.91 o 
   3   1   5      674.63      745.36      6.43 o 
   4   1   5      120.17      118.42      2.52 o 
   5   1   5     1679.00     1563.78     12.38 o 
   6   1   5        1.69       -0.70      1.62 o 
   7   1   5      105.70       55.97      2.62 o 
   8   1   5     1153.03     1101.73     10.29 o 
   9   1   5       60.04       53.98      3.01 o 
  10   1   5      258.69      284.98      5.93 o 
  11   1   5      269.48      258.61      6.04 o 
  12   1   5      176.04      186.77      5.75 o 
  13   1   5       68.45       55.68      4.68 o 
  14   1   5       92.91       98.52      5.97 o 
  15   1   5        4.14       -6.02      6.61 o 
  16   1   5       14.41       -5.36     12.05 o 
  17   1   5       55.98       47.08     25.17 o 
   0   2   5     1365.00     1439.90     15.80 o 
   1   2   5      395.25      496.72      4.68 o 
   2   2   5       62.32       80.58      1.91 o 
   3   2   5      395.84      408.35      4.05 o 
   4   2   5       21.58       25.86      1.42 o 
   5   2   5       44.30       50.66      1.85 o 
   6   2   5      946.66      923.97      8.06 o 
   7   2   5        5.11        5.79      1.75 o 
   8   2   5      121.84      117.39      3.56 o 
   9   2   5       38.09       48.71      2.77 o 
  10   2   5        0.39        1.98      2.92 o 
  11   2   5      112.78      116.13      4.53 o 
  12   2   5      134.92      148.95      5.68 o 
  13   2   5      283.98      290.64      7.45 o 
  14   2   5        0.23       -5.58      5.75 o 
  15   2   5        1.19       -6.79      6.79 o 
  16   2   5        5.79       -6.73     11.80 o 
  17   2   5       10.97      -15.62     15.62 o 
   1   3   5     1950.65     2002.01     14.67 o 
   2   3   5      535.65      457.48      4.28 o 
   3   3   5      406.07      438.29      5.09 o 
   4   3   5      393.82      375.52      4.67 o 
   5   3   5     3718.73     3828.25     33.00 o 
   6   3   5        0.01        0.65      1.48 o 
   7   3   5     1503.86     1445.32     12.58 o 
   8   3   5      135.33      133.00      3.44 o 
   9   3   5      163.59      140.45      4.41 o 
  10   3   5       34.00       33.11      2.89 o 
  11   3   5      180.83      158.49      5.45 o 
  12   3   5       70.89       61.80      4.12 o 
  13   3   5       66.85       50.18      4.81 o 
  14   3   5       23.53       34.90      6.28 o 
  15   3   5        0.01       -6.71      6.71 o 
  16   3   5        0.01      -12.28     12.28 o 
  17   3   5       33.36       32.35     16.79 o 
   0   4   5      339.10      404.99      5.77 o 
   1   4   5       10.35       11.09      1.04 o 
   2   4   5      549.06      619.69      6.51 o 
   3   4   5        0.06       -0.89      1.27 o 
   4   4   5       30.40       19.83      1.62 o 
   5   4   5      164.65      172.12      3.38 o 
   6   4   5      668.67      625.31      7.02 o 
   7   4   5      395.85      387.37      5.68 o 
   8   4   5      168.04      171.25      4.62 o 
   9   4   5      611.51      634.93      8.79 o 
  10   4   5      177.06      192.02      6.42 o 
  11   4   5        3.33        9.22      3.76 o 
  12   4   5       11.06        9.39      4.19 o 
  13   4   5        4.91       -1.48      4.09 o 
  14   4   5       11.27       16.97      5.28 o 
  15   4   5        5.19       -6.31      6.31 o 
  16   4   5        0.37      -13.80     13.80 o 
   1   5   5     1043.74     1073.15      9.77 o 
   2   5   5       65.72       57.80      2.45 o 
   3   5   5       82.12       84.28      2.68 o 
   4   5   5      129.62      110.74      2.74 o 
   5   5   5      445.92      391.10      4.84 o 
   6   5   5      269.33      268.81      4.18 o 
   7   5   5      141.38      117.86      3.51 o 
   8   5   5        1.84       -2.37      2.37 o 
   9   5   5       31.69       31.53      2.82 o 
  10   5   5       15.59       21.52      5.30 o 
  11   5   5      281.01      294.96      6.65 o 
  12   5   5        4.90       -0.47      6.70 o 
  13   5   5       33.32       21.06      5.40 o 
  14   5   5        1.24       -6.54      6.54 o 
  15   5   5       33.84       28.66      9.37 o 
   0   6   5      416.68      410.84      6.62 o 
   1   6   5       16.40       16.82      2.04 o 
   2   6   5      300.65      309.76      4.53 o 
   3   6   5       20.56       22.86      2.39 o 
   4   6   5       22.85       23.23      1.92 o 
   5   6   5       14.25       13.18      3.46 o 
   6   6   5      279.93      286.92      7.26 o 
   7   6   5       52.66       48.07      3.32 o 
   8   6   5       31.33       24.45      2.63 o 
   9   6   5       42.27       45.79      3.64 o 
  10   6   5      191.67      180.96      7.27 o 
  11   6   5       78.63       80.99      7.00 o 
  12   6   5        2.38       13.93      6.37 o 
  13   6   5       86.60      101.96      9.90 o 
  14   6   5       30.61       23.14      9.52 o 
   1   7   5      118.99      105.56      3.65 o 
   2   7   5      130.00      131.34      3.91 o 
   3   7   5      122.75      115.22      3.90 o 
   4   7   5      273.87      250.56      6.18 o 
   5   7   5      135.22      136.69      5.74 o 
   6   7   5        0.53       -1.60      4.48 o 
   7   7   5      243.56      264.14      8.43 o 
   8   7   5       47.83       36.27      7.69 o 
   9   7   5       34.32       42.56      6.34 o 
  10   7   5       58.58       59.07      9.77 o 
  11   7   5      108.31      108.84      6.24 o 
  12   7   5       14.40       14.65      5.73 o 
  13   7   5       73.22       77.47     14.77 o 
   0   8   5        2.71       18.55      5.44 o 
   1   8   5       66.67       65.63      3.47 o 
   2   8   5        1.49        0.44      3.14 o 
   3   8   5      347.23      326.27      7.18 o 
   4   8   5       21.06       23.27      3.04 o 
   5   8   5       10.24       12.30      4.71 o 
   6   8   5       21.86       28.31      5.71 o 
   7   8   5       61.17       64.09      6.78 o 
   8   8   5        0.00       -2.04      6.61 o 
   9   8   5       19.73       18.37      7.72 o 
  10   8   5       33.43       36.94     11.96 o 
  11   8   5        1.90        3.72     31.93 o 
  12   8   5       50.80       42.90     25.30 o 
   1   9   5       29.68       23.69      4.94 o 
   2   9   5       17.72       14.09      6.15 o 
   3   9   5        1.48       -4.38      6.34 o 
   4   9   5       17.71        1.92      4.62 o 
   5   9   5       18.14       20.65     10.64 o 
   6   9   5       12.50       11.66     10.02 o 
   7   9   5       93.29      102.77      9.91 o 
   8   9   5       43.72       13.18     15.94 o 
   9   9   5        1.68       -3.36     22.26 o 
  10   9   5       35.63       29.09     14.25 o 
   0  10   5       33.53       68.47      9.81 o 
   1  10   5        8.45       13.19      6.61 o 
   2  10   5        2.52        7.19      7.41 o 
   3  10   5       18.37       13.12     11.39 o 
   4  10   5        0.89       -8.84      8.84 o 
   5  10   5       20.83       10.24     16.97 o 
   6  10   5        5.45       61.05     14.92 o 
   7  10   5      110.75      115.41     10.73 o 
   0   0   6     7207.02     8011.79    106.05 o 
   1   0   6     1476.26     1545.74     17.08 o 
   2   0   6     4739.45     5147.64     49.00 o 
   3   0   6       24.60       23.98      1.91 o 
   4   0   6      250.43      321.31      5.82 o 
   5   0   6     3616.55     3788.47     49.04 o 
   6   0   6     7035.85     7631.11    165.01 o 
   7   0   6     1002.76     1247.91     17.26 o 
   8   0   6      266.16      241.52      7.52 o 
   9   0   6      298.39      320.82      8.64 o 
  10   0   6      334.43      373.41      9.78 o 
  11   0   6      770.67      719.87     13.59 o 
  12   0   6      147.64      134.36      7.06 o 
  13   0   6       46.96       42.01      6.49 o 
  14   0   6      124.37      151.82      9.04 o 
  15   0   6       51.20       11.68     10.01 o 
  16   0   6      187.95      235.27     36.68 o 
  17   0   6        0.00        4.00     22.00 o 
   1   1   6       59.26       62.42      1.98 o 
   2   1   6     4521.75     4952.11     33.41 o 
   3   1   6       38.13       35.11      1.50 o 
   4   1   6       35.00       22.15      1.60 o 
   5   1   6     2021.24     2123.94     16.24 o 
   6   1   6       58.66       59.93      2.40 o 
   7   1   6      535.68      567.18      6.64 o 
   8   1   6      234.50      253.92      5.12 o 
   9   1   6      427.38      450.84      6.61 o 
  10   1   6      721.42      722.16      9.14 o 
  11   1   6       14.26       14.65      3.56 o 
  12   1   6       26.04       29.28      4.01 o 
  13   1   6        8.95        1.65      4.29 o 
  14   1   6       16.99       10.16      5.54 o 
  15   1   6       26.36       15.81      6.86 o 
  16   1   6        3.80      -12.84     12.84 o 
  17   1   6        1.33      -12.64     16.01 o 
   0   2   6     4047.49     3937.89     40.47 o 
   1   2   6      118.50      135.12      2.38 o 
   2   2   6     1740.59     1791.17     14.48 o 
   3   2   6      650.06      672.63      5.94 o 
   4   2   6     4308.67     4226.24     29.10 o 
   5   2   6      975.50     1077.17      8.94 o 
   6   2   6     3053.55     3236.03     23.12 o 
   7   2   6      519.04      553.80      6.38 o 
   8   2   6      510.39      493.76      6.04 o 
   9   2   6      912.74      934.59      9.27 o 
  10   2   6     1582.12     1688.50     14.94 o 
  11   2   6      514.83      507.90      7.63 o 
  12   2   6      824.94      825.40     10.71 o 
  13   2   6       99.83       86.75      5.46 o 
  14   2   6        8.12       -2.63      5.94 o 
  15   2   6        2.68       -0.82      7.13 o 
  16   2   6       43.17       26.02     13.78 o 
  17   2   6        4.59       21.58     16.47 o 
   1   3   6       28.99       27.40      1.35 o 
   2   3   6      769.32      788.15      6.59 o 
   3   3   6      125.57      131.13      2.54 o 
   4   3   6      554.35      685.29      6.41 o 
   5   3   6       38.64       61.24      2.10 o 
   6   3   6      330.74      369.29      4.82 o 
   7   3   6      351.87      329.59      4.83 o 
   8   3   6      171.91      154.60      4.07 o 
   9   3   6       78.52       75.32      3.19 o 
  10   3   6        0.40       -2.66      2.66 o 
  11   3   6       63.28       53.47      3.68 o 
  12   3   6        1.68       -3.54      3.54 o 
  13   3   6       21.27       17.90      4.55 o 
  14   3   6        9.02        2.65      5.87 o 
  15   3   6       15.15       22.29      7.22 o 
  16   3   6        1.79       -7.15     13.62 o 
  17   3   6        0.03      -22.84     22.84 o 
   0   4   6      637.14      618.44      7.93 o 
   1   4   6        0.18        0.47      1.14 o 
   2   4   6        0.55       -1.40      1.40 o 
   3   4   6       83.64       57.08      2.17 o 
   4   4   6      174.19      151.16      3.49 o 
   5   4   6       40.39       34.12      2.44 o 
   6   4   6      180.70      197.86      4.16 o 
   7   4   6      562.40      580.40      7.25 o 
   8   4   6      462.45      439.14      6.60 o 
   9   4   6     1022.51     1007.25     10.80 o 
  10   4   6        1.67       -0.66      3.53 o 
  11   4   6       66.37       64.28      4.69 o 
  12   4   6       66.37       65.77      5.08 o 
  13   4   6        0.02       10.91      5.90 o 
  14   4   6       11.05       20.41      5.96 o 
  15   4   6        3.54        9.76      8.63 o 
  16   4   6       15.37       13.28     14.78 o 
   1   5   6       86.23       70.17      2.85 o 
   2   5   6     1261.90     1250.16     11.41 o 
   3   5   6       18.22       14.78      1.81 o 
   4   5   6       30.15       31.80      1.98 o 
   5   5   6       42.97       32.59      2.05 o 
   6   5   6      672.90      660.02      7.53 o 
   7   5   6        0.65        0.86      2.19 o 
   8   5   6       88.19       87.67      3.68 o 
   9   5   6       46.48       31.39      3.79 o 
  10   5   6       18.84       11.72      3.75 o 
  11   5   6       77.11       70.37      4.27 o 
  12   5   6       66.69       85.28      5.01 o 
  13   5   6        0.15        2.34      5.90 o 
  14   5   6        0.08       -4.86      6.77 o 
  15   5   6        8.60       -1.71     11.51 o 
   0   6   6     2170.42     2152.41     22.37 o 
   1   6   6       34.18       30.88      2.18 o 
   2   6   6      401.73      386.79      5.44 o 
   3   6   6       12.06        9.15      2.00 o 
   4   6   6       62.21       55.76      2.47 o 
   5   6   6       11.30       13.44      2.22 o 
   6   6   6      760.69      746.09      9.16 o 
   7   6   6      395.10      396.71      6.75 o 
   8   6   6       31.42       33.30      3.14 o 
   9   6   6       75.58       72.11      5.59 o 
  10   6   6      171.20      159.25      6.54 o 
  11   6   6       25.55       24.86      4.87 o 
  12   6   6      192.56      235.94      8.84 o 
  13   6   6        3.90       18.91      8.59 o 
  14   6   6       39.12       29.93     17.06 o 
   1   7   6        4.00        3.87      2.40 o 
   2   7   6      874.44      842.43      9.28 o 
   3   7   6      154.80      153.67      3.99 o 
   4   7   6      401.08      390.41      6.49 o 
   5   7   6        3.07       -1.55      4.43 o 
   6   7   6       50.06       47.65      5.30 o 
   7   7   6      148.32      141.53      6.99 o 
   8   7   6      230.44      226.99     15.81 o 
   9   7   6        0.12       -4.38      6.38 o 
  10   7   6       43.19       32.91      9.01 o 
  11   7   6        0.10        2.92      8.03 o 
  12   7   6       92.54       80.36      6.66 o 
  13   7   6        2.77        2.75      9.72 o 
   0   8   6       97.49      107.53     10.35 o 
   1   8   6       14.66       10.86      3.61 o 
   2   8   6       11.75       12.20      3.18 o 
   3   8   6       28.65       30.19      3.56 o 
   4   8   6      314.62      310.33      8.02 o 
   5   8   6       35.73       27.96      5.78 o 
   6   8   6       85.69       92.23      7.14 o 
   7   8   6       20.17       23.35      6.79 o 
   8   8   6       75.27       93.48      8.43 o 
   9   8   6        0.03       -7.63      8.33 o 
  10   8   6        0.00       -1.49     13.06 o 
  11   8   6        9.09       12.80     12.84 o 
  12   8   6        0.69       -6.41     16.18 o 
   1   9   6       75.88       61.47      4.87 o 
   2   9   6        2.28       -4.15      4.39 o 
   3   9   6        1.82        5.83      4.27 o 
   4   9   6        7.18       -3.22      6.60 o 
   5   9   6       12.34       16.35      7.65 o 
   6   9   6       19.08       23.91      8.69 o 
   7   9   6       30.77       24.83     13.32 o 
   8   9   6       61.27       64.97     12.91 o 
   9   9   6        1.05       27.90      9.85 o 
   0  10   6      144.66      159.13     11.54 o 
   1  10   6        2.53       12.02      6.89 o 
   2  10   6        6.11       17.71      6.17 o 
   3  10   6        0.78        2.05      5.95 o 
   4  10   6        1.27       -0.16     14.72 o 
   5  10   6        0.11        1.69     14.05 o 
   6  10   6        3.89       -0.19     14.11 o 
   1   1   7     2947.20     2948.62     21.28 o 
   2   1   7     1263.99     1270.70      9.86 o 
   3   1   7       57.79       69.58      2.11 o 
   4   1   7      329.10      336.17      4.09 o 
   5   1   7     1023.73      889.51      8.16 o 
   6   1   7       24.93       25.23      1.98 o 
   7   1   7      365.10      307.67      4.68 o 
   8   1   7        3.77        3.41      2.46 o 
   9   1   7      129.62      109.83      3.86 o 
  10   1   7      193.71      170.36      5.56 o 
  11   1   7      163.48      172.48      5.45 o 
  12   1   7       85.78       93.05      4.88 o 
  13   1   7       29.30       20.65      4.83 o 
  14   1   7       34.62       23.90      5.89 o 
  15   1   7        1.88        8.20      7.78 o 
  16   1   7        0.04      -13.07     13.07 o 
  17   1   7       50.30       29.05     16.50 o 
   0   2   7       68.83       67.24      2.72 o 
   1   2   7     1060.16     1150.50      9.66 o 
   2   2   7      343.12      335.87      4.08 o 
   3   2   7     2123.36     2232.61     18.02 o 
   4   2   7      320.34      300.13      4.01 o 
   5   2   7      342.98      426.47      4.89 o 
   6   2   7      645.47      653.74      6.60 o 
   7   2   7      543.70      566.96      6.38 o 
   8   2   7       84.62       90.67      3.23 o 
   9   2   7      102.55      120.79      3.99 o 
  10   2   7       33.81       40.69      3.33 o 
  11   2   7      281.03      282.75      6.40 o 
  12   2   7      119.81      129.02      5.04 o 
  13   2   7      125.59      120.40      6.03 o 
  14   2   7       20.25       18.72      6.20 o 
  15   2   7       11.36       14.21      7.50 o 
  16   2   7       16.33        9.09     14.02 o 
  17   2   7        2.14      -16.23     16.23 o 
   1   3   7     1938.25     1827.85     14.01 o 
   2   3   7       25.56       21.17      1.37 o 
   3   3   7     1518.03     1686.25     13.14 o 
   4   3   7     1844.62     1794.02     13.55 o 
   5   3   7     3823.10     3850.40     27.86 o 
   6   3   7      132.07      126.41      3.10 o 
   7   3   7      308.52      280.59      4.43 o 
   8   3   7     1651.03     1683.00     13.79 o 
   9   3   7       57.66       54.30      3.28 o 
  10   3   7       61.93       59.64      3.78 o 
  11   3   7      570.28      566.34      8.10 o 
  12   3   7       30.72       31.35      4.20 o 
  13   3   7       43.84       33.30      5.15 o 
  14   3   7       56.57       71.95      6.65 o 
  15   3   7       23.80       37.34      8.20 o 
  16   3   7        0.15       13.62     14.21 o 
   0   4   7       16.90       13.49      2.03 o 
   1   4   7        6.38        3.46      1.35 o 
   2   4   7       35.12       32.56      1.52 o 
   3   4   7       39.26       29.95      2.01 o 
   4   4   7      147.25      144.92      3.91 o 
   5   4   7       65.25       59.10      2.58 o 
   6   4   7      727.41      753.82      8.44 o 
   7   4   7      218.96      201.22      4.73 o 
   8   4   7      128.51      107.88      4.17 o 
   9   4   7      346.43      362.24      6.75 o 
  10   4   7      106.03      115.45      5.14 o 
  11   4   7        2.06       -0.53      3.95 o 
  12   4   7       11.20        7.97      4.56 o 
  13   4   7       46.78       47.18      6.22 o 
  14   4   7        0.15       16.13      7.13 o 
  15   4   7       31.64       25.84      9.58 o 
  16   4   7        2.74        3.15     14.82 o 
   1   5   7     2391.26     2414.75     18.21 o 
   2   5   7      363.84      370.17      5.25 o 
   3   5   7      115.73      111.67      3.28 o 
   4   5   7      123.22      130.42      3.46 o 
   5   5   7      632.13      573.99      6.79 o 
   6   5   7       98.15      101.43      3.52 o 
   7   5   7      402.43      400.58      6.15 o 
   8   5   7       11.62       13.78      2.94 o 
   9   5   7       56.15       48.90      3.71 o 
  10   5   7       92.85       91.85      4.84 o 
  11   5   7      105.57      110.48      5.04 o 
  12   5   7       78.85       91.31      5.86 o 
  13   5   7       32.17       50.46      6.35 o 
  14   5   7       15.53       17.26      7.51 o 
  15   5   7       29.62       37.20     14.22 o 
   0   6   7        4.01        1.69      2.37 o 
   1   6   7        2.25       -2.08      2.08 o 
   2   6   7        5.70        5.70      2.14 o 
   3   6   7       62.63       66.13      2.92 o 
   4   6   7      177.53      166.73      4.22 o 
   5   6   7      132.31      124.99      3.56 o 
   6   6   7       64.32       67.37      3.85 o 
   7   6   7        0.05        3.98      2.30 o 
   8   6   7       99.60       94.00      3.14 o 
   9   6   7       28.16       38.20      5.00 o 
  10   6   7       10.45       10.65      4.37 o 
  11   6   7       25.58       30.46      5.72 o 
  12   6   7        6.91        9.38      6.48 o 
  13   6   7      112.02      129.96      9.22 o 
  14   6   7        2.87        2.39     10.94 o 
   1   7   7       85.80       79.41      3.52 o 
   2   7   7      390.89      404.90      6.25 o 
   3   7   7        8.23        9.39      2.65 o 
   4   7   7       11.96       11.19      2.84 o 
   5   7   7       31.75       35.97      3.14 o 
   6   7   7       11.45       -4.01      5.84 o 
   7   7   7      136.85      154.97      7.04 o 
   8   7   7       23.52       26.65      5.88 o 
   9   7   7        0.49       -2.09      6.96 o 
  10   7   7       58.89       63.95      5.97 o 
  11   7   7       47.67       49.86      9.35 o 
  12   7   7        0.72       15.72      6.87 o 
  13   7   7       38.03       38.13      8.89 o 
   0   8   7      778.50      765.51     13.71 o 
   1   8   7        9.84        6.19      3.52 o 
   2   8   7       16.98       18.49      3.02 o 
   3   8   7       62.10       60.37      4.64 o 
   4   8   7       50.71       67.69      4.50 o 
   5   8   7        1.94        0.41      6.66 o 
   6   8   7        5.72        5.44      6.10 o 
   7   8   7      200.31      198.16      9.61 o 
   8   8   7       12.47       19.15      8.54 o 
   9   8   7       46.62       46.66     10.09 o 
  10   8   7       23.95       35.08     10.99 o 
  11   8   7       18.45       19.80     12.28 o 
   1   9   7       49.71       61.59      5.00 o 
   2   9   7        6.04        7.97      3.31 o 
   3   9   7       56.11       49.70      5.31 o 
   4   9   7        2.44        7.91      4.68 o 
   5   9   7        0.14        6.92      7.85 o 
   6   9   7        9.48        3.03      9.12 o 
   7   9   7       87.52      118.86     11.34 o 
   8   9   7       10.42       28.08     10.32 o 
   9   9   7       54.30       64.26     14.17 o 
   0  10   7       18.23       15.92     10.71 o 
   1  10   7       74.48       55.12      9.47 o 
   2  10   7       55.52       57.29     13.02 o 
   3  10   7      191.32      179.75     18.57 o 
   4  10   7        3.89      -11.42     11.42 o 
   5  10   7        0.05        5.88     14.18 o 
   6  10   7       50.13       23.33     18.40 o 
   0   0   8    19981.27    20762.15    313.43 o 
   1   0   8     9067.31     9574.20     89.87 o 
   2   0   8      648.51      654.69      8.60 o 
   3   0   8     8553.33     8856.05     83.57 o 
   4   0   8    14995.41    16159.25    150.38 o 
   5   0   8      376.35      407.25      7.04 o 
   6   0   8     2051.56     2321.82     26.51 o 
   7   0   8       58.35       42.34      4.84 o 
   8   0   8     1348.39     1351.38     19.43 o 
   9   0   8     1356.42     1448.31     20.96 o 
  10   0   8     1135.24     1258.35     18.14 o 
  11   0   8       55.88       39.76      6.05 o 
  12   0   8      388.94      324.32     10.62 o 
  13   0   8      213.38      217.16      9.44 o 
  14   0   8       75.52       80.94      9.99 o 
  15   0   8      137.41      145.71     13.19 o 
  16   0   8       87.55       90.10     21.36 o 
  17   0   8        0.71      -15.28     44.65 o 
   1   1   8       43.47       46.64      1.82 o 
   2   1   8      443.71      468.89      6.11 o 
   3   1   8     3387.22     3503.62     24.59 o 
   4   1   8     1259.18     1383.04     11.06 o 
   5   1   8     1178.94     1314.40     10.81 o 
   6   1   8      532.42      627.16      6.80 o 
   7   1   8      288.65      292.11      4.73 o 
   8   1   8      494.07      487.73      6.83 o 
   9   1   8       11.11       17.03      2.97 o 
  10   1   8     1343.10     1344.72     12.95 o 
  11   1   8      238.96      243.55      6.34 o 
  12   1   8        2.67        1.44      4.12 o 
  13   1   8        9.65       13.65      4.87 o 
  14   1   8        2.62        3.64      6.29 o 
  15   1   8        1.25        0.65      7.54 o 
  16   1   8        3.89      -13.71     13.71 o 
  17   1   8        0.34       -8.16     16.60 o 
   0   2   8       56.90       33.96      2.32 o 
   1   2   8     1363.45     1354.58     10.97 o 
   2   2   8       10.01        4.38      1.34 o 
   3   2   8      379.71      350.31      4.37 o 
   4   2   8      765.87      913.04      8.72 o 
   5   2   8        1.00       -2.20      2.20 o 
   6   2   8       53.39       61.24      2.71 o 
   7   2   8      568.02      530.56      6.38 o 
   8   2   8      404.89      367.39      5.59 o 
   9   2   8      221.21      221.24      5.28 o 
  10   2   8       38.73       47.52      3.48 o 
  11   2   8       12.81       12.74      3.74 o 
  12   2   8       12.98       12.32      4.16 o 
  13   2   8       36.30       54.05      5.18 o 
  14   2   8        9.43       13.92      6.40 o 
  15   2   8       82.50       78.87      8.67 o 
  16   2   8        9.12      -15.06     15.06 o 
  17   2   8        0.66      -17.33     17.33 o 
   1   3   8     1582.54     1685.38     13.70 o 
   2   3   8        2.33       -1.30      1.30 o 
   3   3   8      221.32      243.08      3.63 o 
   4   3   8       79.98       63.25      2.26 o 
   5   3   8      852.40      866.50      8.26 o 
   6   3   8      710.55      681.48      6.95 o 
   7   3   8       60.11       55.00      2.58 o 
   8   3   8     1019.60     1015.14      9.70 o 
   9   3   8      200.78      188.66      4.82 o 
  10   3   8      512.04      521.88      8.58 o 
  11   3   8        5.37        6.01      3.78 o 
  12   3   8       22.16       18.89      4.22 o 
  13   3   8      134.00      128.92      6.90 o 
  14   3   8        0.21        3.24      6.44 o 
  15   3   8       48.55       44.76      8.60 o 
  16   3   8        5.69       -0.27     26.08 o 
   0   4   8       13.62        6.27      2.15 o 
   1   4   8      462.69      448.43      5.06 o 
   2   4   8      226.58      265.23      3.82 o 
   3   4   8     2341.51     2334.16     17.84 o 
   4   4   8        3.56        6.05      2.09 o 
   5   4   8      233.45      221.48      4.77 o 
   6   4   8     1062.66     1130.22     11.42 o 
   7   4   8     1029.56     1047.24     10.92 o 
   8   4   8      113.30      113.23      4.25 o 
   9   4   8      580.56      547.41      8.40 o 
  10   4   8       11.13       10.08      3.69 o 
  11   4   8      109.66       94.56      6.55 o 
  12   4   8       46.00       48.88      5.51 o 
  13   4   8        0.04       -6.06      6.06 o 
  14   4   8       21.29       12.46      7.71 o 
  15   4   8       24.15       26.87     11.03 o 
  16   4   8       11.60       21.82     17.64 o 
   1   5   8      241.12      245.07      4.28 o 
   2   5   8      724.06      689.83      7.49 o 
   3   5   8      424.71      430.27      7.43 o 
   4   5   8      409.64      391.55      5.68 o 
   5   5   8     1213.60     1218.78     11.56 o 
   6   5   8     1228.66     1249.74     11.96 o 
   7   5   8     1085.68     1074.07     11.03 o 
   8   5   8     1619.79     1610.75     15.05 o 
   9   5   8      118.35      113.13      4.65 o 
  10   5   8        3.90        0.89      4.02 o 
  11   5   8       99.62       94.29      5.60 o 
  12   5   8       16.38       18.33      5.57 o 
  13   5   8        7.36       20.10      6.41 o 
  14   5   8       26.83       27.83      8.14 o 
  15   5   8        1.88       -0.63     17.49 o 
   0   6   8       80.18       72.13      3.57 o 
   1   6   8        6.69        9.94      2.42 o 
   2   6   8        2.61        2.00      2.29 o 
   3   6   8      446.38      475.51      6.44 o 
   4   6   8       51.12       50.56      2.88 o 
   5   6   8       53.91       56.64      3.05 o 
   6   6   8      264.71      234.17      5.29 o 
   7   6   8        5.48       -1.16      3.74 o 
   8   6   8       37.19       42.53      3.53 o 
   9   6   8        0.07        1.05      3.20 o 
  10   6   8       19.94       21.66      4.87 o 
  11   6   8        2.21        8.07      4.69 o 
  12   6   8       15.50       26.55      6.43 o 
  13   6   8      175.22      192.47     16.71 o 
  14   6   8        3.21       11.89     12.62 o 
   1   7   8      474.83      468.09      8.73 o 
   2   7   8      430.88      408.53      7.21 o 
   3   7   8      337.64      330.18      6.41 o 
   4   7   8       18.74       10.44      3.66 o 
   5   7   8       41.80       37.12      4.15 o 
   6   7   8        2.88       -3.43      3.43 o 
   7   7   8       44.15       39.09      5.87 o 
   8   7   8       76.66       69.82      6.99 o 
   9   7   8       79.28       79.33      5.96 o 
  10   7   8       19.44       27.10      5.59 o 
  11   7   8       62.17       72.24      7.60 o 
  12   7   8       80.17       82.22     10.22 o 
  13   7   8        8.30       19.43      9.51 o 
   0   8   8      634.27      612.98     12.79 o 
   1   8   8        2.03        2.62      2.24 o 
   2   8   8       11.92       11.54      3.21 o 
   3   8   8      125.88      130.13      5.31 o 
   4   8   8      132.31      141.68      7.21 o 
   5   8   8       70.88       83.18      6.90 o 
   6   8   8      239.35      216.43      9.19 o 
   7   8   8       80.34       70.51      8.16 o 
   8   8   8        0.50        7.18      8.38 o 
   9   8   8      290.83      311.83     29.73 o 
  10   8   8        1.34       -6.24     11.08 o 
  11   8   8      109.43      153.24     30.96 o 
   1   9   8        0.21       10.73      4.93 o 
   2   9   8       43.35       47.31      4.21 o 
   3   9   8      124.37      125.78      6.33 o 
   4   9   8        0.76        5.47      4.03 o 
   5   9   8      322.00      335.15     21.73 o 
   6   9   8       11.61        3.71      9.88 o 
   7   9   8       50.25       36.78     13.74 o 
   8   9   8       73.98       69.15     11.77 o 
   9   9   8        0.57       -9.79     14.79 o 
   0  10   8       27.01       25.70      9.09 o 
   1  10   8        7.09       -8.22      8.22 o 
   2  10   8        5.44        0.04      9.80 o 
   3  10   8        0.69       16.37      7.60 o 
   4  10   8        0.07      -15.41     15.41 o 
   5  10   8       34.50       35.81     26.21 o 
   6  10   8        2.80      -10.47     37.97 o 
   1   1   9      711.17      731.16      6.95 o 
   2   1   9     1111.00     1021.26      9.02 o 
   3   1   9       90.17      100.33      2.98 o 
   4   1   9     8060.41     8483.69     57.16 o 
   5   1   9       97.01       86.17      2.81 o 
   6   1   9      179.72      156.69      3.89 o 
   7   1   9      109.32      115.59      3.63 o 
   8   1   9     1971.70     1964.13     16.08 o 
   9   1   9      146.71      143.33      4.80 o 
  10   1   9       23.10       23.03      3.53 o 
  11   1   9        2.12       -1.24      3.76 o 
  12   1   9      139.03      141.45      5.47 o 
  13   1   9        8.09        9.96      5.02 o 
  14   1   9      308.71      325.00     10.97 o 
  15   1   9        1.42       -3.61      8.25 o 
  16   1   9        0.96      -10.48     14.96 o 
  17   1   9        3.75       14.01     17.34 o 
   0   2   9       69.92      112.48      4.03 o 
   1   2   9      626.69      671.12      6.61 o 
   2   2   9     1469.32     1510.95     11.87 o 
   3   2   9      646.79      627.97      6.27 o 
   4   2   9      221.42      252.01      4.21 o 
   5   2   9      510.23      496.43      5.98 o 
   6   2   9      687.08      657.75      8.22 o 
   7   2   9      158.33      195.92      4.66 o 
   8   2   9      777.03      768.30      8.72 o 
   9   2   9      182.28      186.34      5.15 o 
  10   2   9       11.27        9.99      3.53 o 
  11   2   9       14.98        1.69      3.77 o 
  12   2   9        0.00       -0.57      4.40 o 
  13   2   9       31.55       25.56      5.79 o 
  14   2   9        6.84       11.85      6.77 o 
  15   2   9       16.40        3.29      9.38 o 
  16   2   9       22.46       23.24     15.43 o 
   1   3   9     1052.89     1095.96      9.86 o 
   2   3   9     1214.33     1097.21      9.91 o 
   3   3   9       39.33       36.06      1.97 o 
   4   3   9        0.45        1.17      1.65 o 
   5   3   9      166.51      168.58      3.62 o 
   6   3   9      128.50      126.40      3.48 o 
   7   3   9       18.23       21.16      2.38 o 
   8   3   9      582.43      579.69      7.12 o 
   9   3   9      354.54      340.38      6.70 o 
  10   3   9     1463.74     1410.50     13.23 o 
  11   3   9        0.02        9.42      4.22 o 
  12   3   9       77.02       85.58      5.69 o 
  13   3   9        0.19       -1.69      6.20 o 
  14   3   9        9.11       14.27      6.67 o 
  15   3   9        4.88       -9.37     10.04 o 
  16   3   9        1.89       12.80     15.54 o 
   0   4   9        0.19       -2.32      2.32 o 
   1   4   9        1.21        2.38      1.65 o 
   2   4   9       35.07       41.25      2.12 o 
   3   4   9      135.32      136.46      3.59 o 
   4   4   9     2187.96     2169.64     17.69 o 
   5   4   9      374.64      352.28      5.68 o 
   6   4   9        8.38        8.36      2.73 o 
   7   4   9       14.89       22.93      3.03 o 
   8   4   9        5.55       11.49      3.25 o 
   9   4   9       29.44       27.87      4.22 o 
  10   4   9       45.00       40.37      4.37 o 
  11   4   9       35.94       46.58      5.25 o 
  12   4   9       16.91       15.92      5.59 o 
  13   4   9       24.96       29.05      6.53 o 
  14   4   9       13.22       12.24      8.32 o 
  15   4   9        6.03        2.49     11.65 o 
   1   5   9        2.88        1.94      1.80 o 
   2   5   9     1374.26     1300.31     12.25 o 
   3   5   9      120.25      136.79      4.03 o 
   4   5   9     1011.36      983.84     10.03 o 
   5   5   9      183.09      166.38      4.55 o 
   6   5   9      272.01      284.09      5.72 o 
   7   5   9        1.86        7.62      3.62 o 
   8   5   9      230.52      233.44      6.17 o 
   9   5   9        0.99        6.28      3.58 o 
  10   5   9        8.01       12.30      4.13 o 
  11   5   9        0.37       -1.20      7.29 o 
  12   5   9       27.01       23.19      5.93 o 
  13   5   9        8.59        2.10      6.86 o 
  14   5   9      157.10      177.46     10.75 o 
  15   5   9        0.13       26.87     19.28 o 
   0   6   9     2168.13     2118.82     22.87 o 
   1   6   9      293.42      293.40      5.25 o 
   2   6   9      135.09      143.85      4.84 o 
   3   6   9      285.17      262.14      5.29 o 
   4   6   9      244.77      229.16      6.40 o 
   5   6   9        7.80        8.05      2.71 o 
   6   6   9      109.47      112.22      4.13 o 
   7   6   9        8.30        2.23      4.35 o 
   8   6   9       33.18       29.45      5.37 o 
   9   6   9       40.34       39.04      3.97 o 
  10   6   9       80.49       91.85      4.95 o 
  11   6   9       11.17       13.37      5.31 o 
  12   6   9       45.07       60.37      6.33 o 
  13   6   9        4.85       11.90      8.90 o 
  14   6   9       42.03       69.05     16.36 o 
   1   7   9       25.11       31.85      3.31 o 
   2   7   9       67.32       74.74      3.60 o 
   3   7   9        2.73        0.04      2.89 o 
   4   7   9       39.26       41.92      3.40 o 
   5   7   9      128.33      145.92      7.63 o 
   6   7   9       80.40       74.58      3.94 o 
   7   7   9        0.01        0.00      3.89 o 
   8   7   9      244.89      251.99      9.58 o 
   9   7   9        8.79        7.36      5.39 o 
  10   7   9       18.94       25.91      9.87 o 
  11   7   9        3.76       14.26      6.07 o 
  12   7   9       20.81       28.51     13.07 o 
   0   8   9        1.54        7.14      5.59 o 
   1   8   9       14.07       12.11      3.89 o 
   2   8   9        0.13       -0.87      3.37 o 
   3   8   9       49.10       39.48      3.93 o 
   4   8   9       49.31       40.24      3.51 o 
   5   8   9       30.84       31.71      6.79 o 
   6   8   9       95.09      101.35      7.88 o 
   7   8   9       28.25       31.73      8.01 o 
   8   8   9       43.13       21.92     10.15 o 
   9   8   9        4.14        8.17     11.08 o 
  10   8   9       56.81       83.46     12.84 o 
  11   8   9        0.45       -7.29     28.19 o 
   1   9   9       51.87       48.25      6.02 o 
   2   9   9      285.55      306.88     11.76 o 
   3   9   9       41.59       47.12      6.04 o 
   4   9   9       50.37       53.48      5.05 o 
   5   9   9       52.47       64.99     10.49 o 
   6   9   9        8.90        8.15     10.72 o 
   7   9   9        4.69       12.79     16.57 o 
   8   9   9        0.74        1.42     12.35 o 
   9   9   9        0.45       53.36     27.69 o 
   0  10   9      105.32      113.92     11.18 o 
   1  10   9       11.93       -0.24     11.71 o 
   2  10   9       16.10       23.55      8.77 o 
   3  10   9        0.35        5.96      7.11 o 
   4  10   9       32.39       27.32     14.66 o 
   5  10   9       10.68       22.43     15.94 o 
   0   0  10      476.17      536.23     11.67 o 
   1   0  10     1730.03     1639.34     18.25 o 
   2   0  10      365.40      437.30      7.24 o 
   3   0  10      315.46      263.42      5.76 o 
   4   0  10     5108.25     5593.07     54.60 o 
   5   0  10      185.16      214.33      7.17 o 
   6   0  10       99.81      103.68      4.61 o 
   7   0  10       49.62       36.31      4.21 o 
   8   0  10     1151.56     1091.67     21.06 o 
   9   0  10        5.59       -1.99      4.36 o 
  10   0  10      240.74      224.73      9.72 o 
  11   0  10       68.36       78.90      6.87 o 
  12   0  10      580.93      484.07     12.30 o 
  13   0  10        9.89       16.55      7.54 o 
  14   0  10       45.41       19.98      9.59 o 
  15   0  10      112.00      116.59     18.70 o 
  16   0  10        2.25      -12.07     21.36 o 
  17   0  10        6.08       -5.68     26.32 o 
   1   1  10       27.72       14.98      1.78 o 
   2   1  10     5060.13     5596.09     39.69 o 
   3   1  10      284.07      294.85      4.51 o 
   4   1  10      404.96      475.95      5.61 o 
   5   1  10      151.99      168.95      3.81 o 
   6   1  10       13.79       18.85      2.40 o 
   7   1  10        0.20        2.70      2.51 o 
   8   1  10       10.32       22.17      2.89 o 
   9   1  10      183.37      177.94      5.39 o 
  10   1  10      423.49      398.34      7.29 o 
  11   1  10        0.37        3.99      4.15 o 
  12   1  10       88.66       85.14      5.41 o 
  13   1  10       11.79       10.50      5.24 o 
  14   1  10        6.02       -4.34      6.99 o 
  15   1  10       23.85        2.92     11.82 o 
  16   1  10        0.01      -12.53     14.95 o 
   0   2  10     3573.45     3789.62     40.50 o 
   1   2  10     2314.27     2473.87     19.53 o 
   2   2  10     1619.63     1750.35     13.65 o 
   3   2  10     3675.90     3656.13     26.04 o 
   4   2  10     1006.19     1095.49      9.62 o 
   5   2  10        1.50       -0.11      1.99 o 
   6   2  10        0.07        4.17      2.16 o 
   7   2  10     1185.36     1123.48     10.89 o 
   8   2  10      172.84      182.81      5.17 o 
   9   2  10     1092.66     1172.68     12.31 o 
  10   2  10       46.32       46.28      4.16 o 
  11   2  10       24.45       17.43      4.71 o 
  12   2  10       15.59        7.02      4.64 o 
  13   2  10       39.11       40.19      6.38 o 
  14   2  10       27.54       33.39      7.60 o 
  15   2  10       35.63       19.94     13.94 o 
  16   2  10       11.41      -15.54     15.54 o 
   1   3  10      304.49      293.23      4.31 o 
   2   3  10       22.54       12.19      1.89 o 
   3   3  10       45.30       41.60      2.34 o 
   4   3  10       72.91       82.81      2.85 o 
   5   3  10      590.60      619.00      6.81 o 
   6   3  10       94.20       88.09      3.25 o 
   7   3  10      611.72      615.75      7.29 o 
   8   3  10       21.74       29.53      2.95 o 
   9   3  10      171.29      171.76      4.94 o 
  10   3  10       61.65       51.00      3.95 o 
  11   3  10      290.47      283.32      7.16 o 
  12   3  10       89.80       90.04      6.06 o 
  13   3  10        8.86       15.32      6.13 o 
  14   3  10       21.51       25.10      7.67 o 
  15   3  10       28.00        9.60     13.03 o 
  16   3  10        0.69      -15.67     15.67 o 
   0   4  10       67.27       60.19      4.06 o 
   1   4  10      396.07      376.35      5.33 o 
   2   4  10       94.31      101.14      3.05 o 
   3   4  10     1022.00     1003.68      9.53 o 
   4   4  10     2829.07     2946.81     24.10 o 
   5   4  10       28.82       34.11      2.35 o 
   6   4  10     2818.41     2806.71     22.74 o 
   7   4  10      132.30      137.26      4.85 o 
   8   4  10       16.82       15.62      3.49 o 
   9   4  10      134.81      137.41      5.24 o 
  10   4  10      164.99      161.10      5.87 o 
  11   4  10        2.97       12.05      5.22 o 
  12   4  10      161.43      147.22      7.13 o 
  13   4  10      148.36      169.50      8.22 o 
  14   4  10      115.81       99.75      9.54 o 
  15   4  10       28.03       42.47     12.36 o 
   1   5  10        4.07        0.16      1.98 o 
   2   5  10       86.44       81.82      2.81 o 
   3   5  10        7.50        7.05      2.53 o 
   4   5  10      309.16      334.24      6.17 o 
   5   5  10        9.69       10.45      2.93 o 
   6   5  10       19.06       10.35      3.01 o 
   7   5  10       23.34       15.82      3.67 o 
   8   5  10      306.40      273.20      6.60 o 
   9   5  10       14.16        7.84      3.96 o 
  10   5  10       54.68       54.40      4.84 o 
  11   5  10       73.12       87.25      6.51 o 
  12   5  10       61.03       77.68      7.31 o 
  13   5  10       24.56       29.75      7.80 o 
  14   5  10        1.60       -9.94      9.94 o 
   0   6  10     1526.29     1537.14     17.94 o 
   1   6  10        4.13        6.27      2.28 o 
   2   6  10      595.46      610.61      7.72 o 
   3   6  10      402.60      425.02      6.81 o 
   4   6  10      172.02      170.64      4.94 o 
   5   6  10      246.92      264.87      6.16 o 
   6   6  10      417.34      392.79      7.34 o 
   7   6  10      203.31      182.90      5.71 o 
   8   6  10       10.06        8.98      4.05 o 
   9   6  10      166.79      174.82      6.27 o 
  10   6  10       19.78       25.90      7.01 o 
  11   6  10       50.20       64.72      6.16 o 
  12   6  10        0.43        5.66     10.62 o 
  13   6  10       30.76       34.39     12.39 o 
   1   7  10      155.48      139.47      4.96 o 
   2   7  10       52.07       52.08      3.93 o 
   3   7  10        0.28        1.88      3.12 o 
   4   7  10       23.98       14.67      3.70 o 
   5   7  10      226.08      219.30      7.76 o 
   6   7  10       43.21       53.55      3.64 o 
   7   7  10       67.67       66.27      3.90 o 
   8   7  10      104.64       91.61      5.65 o 
   9   7  10       85.70       66.81      5.38 o 
  10   7  10        4.09        8.96      7.82 o 
  11   7  10       32.28       35.30     16.31 o 
  12   7  10      131.80      122.49     10.68 o 
   0   8  10       81.89       75.26      7.37 o 
   1   8  10       56.71       58.53      3.58 o 
   2   8  10      212.91      202.38      6.45 o 
   3   8  10        4.15       10.97      4.23 o 
   4   8  10       47.65       50.53      4.19 o 
   5   8  10       42.50       51.27      4.07 o 
   6   8  10      397.87      386.44     10.50 o 
   7   8  10        3.75       19.79      9.04 o 
   8   8  10       90.70      107.39     14.23 o 
   9   8  10       18.58       16.08     21.09 o 
  10   8  10        0.87       24.16     15.74 o 
   1   9  10       35.29       24.13      6.21 o 
   2   9  10      108.74      117.34      7.50 o 
   3   9  10        0.06       -0.94      6.25 o 
   4   9  10        4.70        9.69      5.29 o 
   5   9  10      136.43      184.28     26.57 o 
   6   9  10        6.67        1.80     11.03 o 
   7   9  10        0.34        3.96     14.04 o 
   8   9  10       89.78      109.36     16.85 o 
   0  10  10        0.74      -12.19     14.70 o 
   1  10  10        5.12        2.82     15.71 o 
   2  10  10       93.14      113.43     11.34 o 
   3  10  10        9.33       52.29      9.85 o 
   4  10  10       65.54       71.99      5.81 o 
   1   1  11     3578.33     3717.52     27.35 o 
   2   1  11      310.04      257.87      4.20 o 
   3   1  11      109.51       96.09      3.12 o 
   4   1  11      676.03      666.60      7.26 o 
   5   1  11      936.90      896.54      8.82 o 
   6   1  11       70.80       68.53      3.04 o 
   7   1  11      606.23      557.85      7.40 o 
   8   1  11      567.09      556.12      7.50 o 
   9   1  11      103.55      111.14      4.50 o 
  10   1  11      253.98      259.04      6.90 o 
  11   1  11      432.89      406.14      8.23 o 
  12   1  11      213.76      207.49      6.77 o 
  13   1  11       26.79       33.89      5.93 o 
  14   1  11       74.90       92.98      7.94 o 
  15   1  11       15.79       10.75     12.77 o 
  16   1  11       26.18       25.01     27.25 o 
   0   2  11      143.46      138.87      5.14 o 
   1   2  11        0.01        3.14      1.74 o 
   2   2  11       42.34       63.75      2.56 o 
   3   2  11       18.13       13.55      2.08 o 
   4   2  11      649.22      682.78      7.18 o 
   5   2  11       20.73       18.37      2.47 o 
   6   2  11      412.80      433.81      6.30 o 
   7   2  11      191.80      224.81      5.05 o 
   8   2  11        3.27       10.19      3.08 o 
   9   2  11        0.34        4.65      3.40 o 
  10   2  11       74.27       64.59      4.52 o 
  11   2  11       76.70       73.96      5.02 o 
  12   2  11        8.22       14.45      5.41 o 
  13   2  11       23.82       22.94      6.40 o 
  14   2  11        1.90        2.56      7.49 o 
  15   2  11        0.54      -11.99     11.99 o 
  16   2  11        5.87      -15.73     15.73 o 
   1   3  11      127.11       95.01      3.08 o 
   2   3  11       53.35       26.05      2.27 o 
   3   3  11       22.79       18.14      2.48 o 
   4   3  11      638.33      643.89      7.51 o 
   5   3  11      941.55      932.86      9.36 o 
   6   3  11       37.19       48.69      2.91 o 
   7   3  11      874.88      875.25      9.20 o 
   8   3  11      151.71      166.86      4.74 o 
   9   3  11       17.77       10.97      3.40 o 
  10   3  11       24.68       22.46      3.73 o 
  11   3  11       73.14       91.47      5.18 o 
  12   3  11        0.27        3.84      5.84 o 
  13   3  11       88.28       80.16      7.43 o 
  14   3  11       54.77       76.04      8.60 o 
  15   3  11       15.86       19.92     13.09 o 
  16   3  11        5.49      -18.89     39.77 o 
   0   4  11     1103.81     1040.91     14.19 o 
   1   4  11      184.13      173.13      4.27 o 
   2   4  11      199.54      180.91      4.31 o 
   3   4  11        0.79       -2.21      2.21 o 
   4   4  11       87.85       81.71      3.10 o 
   5   4  11       27.78       32.51      2.41 o 
   6   4  11      255.35      267.65      5.51 o 
   7   4  11      398.07      376.22      6.30 o 
   8   4  11      419.72      398.48      6.71 o 
   9   4  11      110.78      113.37      4.64 o 
  10   4  11        1.44        2.58      2.53 o 
  11   4  11        0.77        3.71      4.58 o 
  12   4  11        6.21       20.24      4.46 o 
  13   4  11        0.51        5.11      8.08 o 
  14   4  11        0.00       -4.83     10.65 o 
  15   4  11        0.06        7.43     16.00 o 
   1   5  11      267.91      285.33      4.97 o 
   2   5  11       60.34       54.08      2.64 o 
   3   5  11      174.84      158.95      3.97 o 
   4   5  11       51.58       60.06      3.45 o 
   5   5  11      129.57      129.69      4.40 o 
   6   5  11      101.33       81.38      3.98 o 
   7   5  11       69.71       85.38      4.53 o 
   8   5  11       15.21       10.79      3.86 o 
   9   5  11        2.06       -4.27      4.27 o 
  10   5  11       47.12       39.35      5.36 o 
  11   5  11      162.60      162.95      7.28 o 
  12   5  11        0.96        3.63      7.49 o 
  13   5  11       26.59       29.88      8.83 o 
  14   5  11       14.16       21.41     17.07 o 
   0   6  11       70.37       55.05      4.15 o 
   1   6  11      184.44      194.22      4.79 o 
   2   6  11       10.78       12.21      3.03 o 
   3   6  11      465.87      469.18      7.65 o 
   4   6  11      450.67      425.83      8.02 o 
   5   6  11        7.59       13.48      3.88 o 
   6   6  11       59.56       67.62      4.02 o 
   7   6  11      108.35      102.98      4.87 o 
   8   6  11       13.30       12.22      4.35 o 
   9   6  11        1.79        1.73      6.44 o 
  10   6  11       58.17       64.42      5.99 o 
  11   6  11       47.41       39.27      6.54 o 
  12   6  11        0.74       -0.15      9.93 o 
  13   6  11       16.64       14.80     12.38 o 
   1   7  11      320.98      341.15      7.04 o 
   2   7  11      564.30      563.67      8.20 o 
   3   7  11        1.93        0.72      3.42 o 
   4   7  11       47.18       49.66      4.43 o 
   5   7  11      162.09      178.38      5.86 o 
   6   7  11       18.72       16.01      4.41 o 
   7   7  11       61.84       64.90      4.72 o 
   8   7  11        9.97        7.10      4.89 o 
   9   7  11        9.65       14.65      5.26 o 
  10   7  11       10.64       21.42      7.38 o 
  11   7  11       39.38       53.63     10.32 o 
  12   7  11        8.41       23.07      9.72 o 
   0   8  11      310.66      287.78     14.26 o 
   1   8  11       50.69       51.19      4.08 o 
   2   8  11        7.84       14.00      4.63 o 
   3   8  11       86.72       88.24      5.63 o 
   4   8  11       22.18       17.95      6.30 o 
   5   8  11       25.25       17.93      4.67 o 
   6   8  11        5.04        9.35      4.19 o 
   7   8  11       65.23       77.94      6.36 o 
   8   8  11       32.41       45.86     11.92 o 
   9   8  11       12.18       33.22     20.16 o 
  10   8  11       27.33       46.89     37.27 o 
   1   9  11       16.59       17.46      6.59 o 
   2   9  11        7.66        9.31      5.34 o 
   3   9  11       36.21       30.23      6.48 o 
   4   9  11        3.32        3.31      5.75 o 
   5   9  11       96.26      112.27     11.32 o 
   6   9  11        9.75      -13.24     13.24 o 
   7   9  11       11.84       -6.14     14.71 o 
   8   9  11        8.86       13.79     25.48 o 
   0  10  11        2.79       -0.54     13.16 o 
   1  10  11        2.95        1.40     15.62 o 
   2  10  11        8.40        3.19     12.34 o 
   3  10  11        8.91       -5.56     12.67 o 
   0   0  12     2614.96     2363.11     36.89 o 
   1   0  12      359.76      411.05      7.52 o 
   2   0  12      490.47      461.09      8.09 o 
   3   0  12       60.69       60.92      3.82 o 
   4   0  12        6.90        1.03      2.97 o 
   5   0  12     1503.41     1543.95     18.64 o 
   6   0  12     1034.17     1089.72     15.81 o 
   7   0  12        1.31       -2.93      3.86 o 
   8   0  12      397.87      391.27      9.70 o 
   9   0  12        0.55        3.32      6.14 o 
  10   0  12      340.60      367.41     11.13 o 
  11   0  12        4.86       -4.10      6.78 o 
  12   0  12      284.92      335.05     17.12 o 
  13   0  12      115.97      119.32     10.04 o 
  14   0  12       14.20       22.72     11.07 o 
  15   0  12       12.17       -4.64     19.87 o 
  16   0  12       20.85       26.45     24.12 o 
   1   1  12      217.69      215.49      4.07 o 
   2   1  12      138.82      110.57      3.40 o 
   3   1  12        1.83        5.56      2.12 o 
   4   1  12      418.23      431.73      6.21 o 
   5   1  12       86.74       76.13      3.25 o 
   6   1  12      144.56      145.27      4.49 o 
   7   1  12      196.67      185.23      4.96 o 
   8   1  12      230.32      242.97      6.85 o 
   9   1  12        4.61       11.37      3.47 o 
  10   1  12      534.86      534.75     10.06 o 
  11   1  12      144.50      162.28      6.45 o 
  12   1  12       61.96       74.20      5.54 o 
  13   1  12       38.67       32.47      6.59 o 
  14   1  12       52.52       50.25      8.14 o 
  15   1  12        1.66       -1.77     14.27 o 
  16   1  12        1.47      -10.00     16.78 o 
   0   2  12     1650.78     1683.62     20.62 o 
   1   2  12      297.01      328.16      4.82 o 
   2   2  12      888.58      932.02      9.13 o 
   3   2  12       22.22       19.98      2.32 o 
   4   2  12     1955.54     1947.75     15.69 o 
   5   2  12        0.09        0.11      2.34 o 
   6   2  12     1379.87     1440.44     13.13 o 
   7   2  12       21.33       30.11      3.12 o 
   8   2  12      426.20      430.46      6.97 o 
   9   2  12      144.48      128.63      4.97 o 
  10   2  12      126.64      130.31      5.39 o 
  11   2  12       18.87       13.63      4.80 o 
  12   2  12      134.18      116.86      6.31 o 
  13   2  12        2.11       -2.86      6.54 o 
  14   2  12        0.02       -0.05      8.88 o 
  15   2  12        0.05       -4.66     17.79 o 
  16   2  12       35.22       31.42     23.74 o 
   1   3  12      116.29      127.67      3.77 o 
   2   3  12       89.59       87.67      3.38 o 
   3   3  12       27.44       29.09      2.76 o 
   4   3  12       48.10       45.08      2.98 o 
   5   3  12        0.54        0.97      2.51 o 
   6   3  12      789.39      763.66      8.52 o 
   7   3  12      332.42      300.12      5.79 o 
   8   3  12      402.48      403.85      7.15 o 
   9   3  12        1.27        0.76      3.49 o 
  10   3  12      232.11      224.31      6.18 o 
  11   3  12      150.63      149.28      6.11 o 
  12   3  12        3.67        7.72      6.70 o 
  13   3  12        3.74        9.97      6.69 o 
  14   3  12        4.21        2.49      8.92 o 
  15   3  12       18.01      -14.73     17.77 o 
   0   4  12     1308.95     1224.58     16.61 o 
   1   4  12        0.27        2.39      2.37 o 
   2   4  12       38.76       49.06      2.86 o 
   3   4  12       61.03       55.33      2.86 o 
   4   4  12      570.03      559.22      7.17 o 
   5   4  12        3.54       -0.20      2.67 o 
   6   4  12      256.62      248.59      5.25 o 
   7   4  12      210.21      198.45      5.37 o 
   8   4  12        0.02       -1.51      2.84 o 
   9   4  12       16.73       13.17      3.04 o 
  10   4  12      233.51      248.57      7.62 o 
  11   4  12        9.80       11.61      4.12 o 
  12   4  12      131.38      165.95      7.00 o 
  13   4  12       66.00       86.43      7.24 o 
  14   4  12        4.14        4.11     11.65 o 
  15   4  12       18.53       53.02     51.41 o 
   1   5  12       68.13       62.90      3.06 o 
   2   5  12      173.94      144.13      4.04 o 
   3   5  12      259.92      244.35      5.22 o 
   4   5  12      144.18      138.65      4.67 o 
   5   5  12      118.76      126.64      4.90 o 
   6   5  12        2.56        1.28      3.58 o 
   7   5  12        0.91       -3.66      4.11 o 
   8   5  12        1.60        1.66      4.05 o 
   9   5  12        9.86       14.30      4.82 o 
  10   5  12        1.79       -4.34      5.54 o 
  11   5  12        0.02       -4.20      7.90 o 
  12   5  12      197.39      201.12     10.03 o 
  13   5  12        0.02       -3.85     11.04 o 
  14   5  12        8.21      -17.40     17.40 o 
   0   6  12     1218.65     1196.64     16.51 o 
   1   6  12      157.34      159.45      4.79 o 
   2   6  12      139.32      145.45      5.07 o 
   3   6  12       23.19       27.72      3.56 o 
   4   6  12       15.88       13.66      3.52 o 
   5   6  12       13.82       16.09      4.45 o 
   6   6  12      505.25      517.16      8.58 o 
   7   6  12        7.97       10.39      4.50 o 
   8   6  12       29.80       43.93      5.12 o 
   9   6  12       17.80       15.48      5.97 o 
  10   6  12       15.18        7.97      6.06 o 
  11   6  12       13.66       21.03      7.34 o 
  12   6  12       30.34       21.55     10.84 o 
  13   6  12        4.66       -4.49     15.32 o 
   1   7  12      122.67      145.58      5.35 o 
   2   7  12       44.66       41.59      4.02 o 
   3   7  12       31.39       35.58      4.04 o 
   4   7  12       45.23       40.40      4.31 o 
   5   7  12       87.03       88.77      5.16 o 
   6   7  12       19.34       16.43      4.80 o 
   7   7  12        9.94       10.56      4.76 o 
   8   7  12      276.02      242.95     11.07 o 
   9   7  12        0.85       -1.07      6.23 o 
  10   7  12       20.67       25.47     12.68 o 
  11   7  12        2.26        2.82      8.27 o 
   0   8  12        1.71       -7.40      7.40 o 
   1   8  12       15.28       17.94      4.27 o 
   2   8  12        1.82        9.69      5.02 o 
   3   8  12       50.92       51.70      5.60 o 
   4   8  12        9.51       -0.31      5.09 o 
   5   8  12        2.29       -7.00      7.00 o 
   6   8  12       18.83       34.96      7.40 o 
   7   8  12       28.26       27.13      7.11 o 
   8   8  12       41.68       49.40      7.38 o 
   9   8  12       13.19        6.40     30.03 o 
  10   8  12       27.86       43.92     39.69 o 
   1   9  12      111.18       93.57      8.15 o 
   2   9  12       44.29       32.03      6.60 o 
   3   9  12        5.43       -7.78      7.78 o 
   4   9  12       28.95       18.54      6.61 o 
   5   9  12        1.63        6.84     10.14 o 
   6   9  12        0.49       -5.00     22.37 o 
   7   9  12        3.68       -7.84     19.84 o 
   0  10  12       19.16       -6.11     18.58 o 
   1  10  12        1.71      -20.22     20.22 o 
   2  10  12        3.76       -8.50     11.86 o 
   1   1  13     1243.41     1205.83     10.74 o 
   2   1  13     1139.81     1201.26     10.77 o 
   3   1  13      139.65      114.33      3.83 o 
   4   1  13       22.37       10.82      2.70 o 
   5   1  13      557.77      532.88      6.87 o 
   6   1  13       27.86       21.87      3.09 o 
   7   1  13      368.07      340.41      6.20 o 
   8   1  13       17.01       15.11      3.64 o 
   9   1  13      103.49       88.54      4.47 o 
  10   1  13        0.83        1.20      4.32 o 
  11   1  13      157.21      178.19      6.57 o 
  12   1  13        1.16       -2.69      5.87 o 
  13   1  13       43.68       34.75      8.27 o 
  14   1  13        0.50       -7.54     11.03 o 
  15   1  13       29.69       30.10     15.04 o 
  16   1  13       55.12       30.92     32.46 o 
   0   2  13        4.58       14.75      3.69 o 
   1   2  13      279.01      258.25      4.80 o 
   2   2  13      328.27      366.99      5.64 o 
   3   2  13       54.10       45.21      2.82 o 
   4   2  13       51.16       63.41      3.15 o 
   5   2  13       14.90       11.05      2.82 o 
   6   2  13       10.72       11.42      3.11 o 
   7   2  13       53.62       51.60      3.55 o 
   8   2  13       78.93       80.05      4.32 o 
   9   2  13        7.68       14.20      4.02 o 
  10   2  13      334.01      331.50      7.66 o 
  11   2  13       28.15       35.99      5.30 o 
  12   2  13       31.55       32.75      6.38 o 
  13   2  13       27.29       18.02      7.30 o 
  14   2  13       36.86       23.57     17.51 o 
  15   2  13        0.01        2.22     16.71 o 
   1   3  13      831.92      783.89      8.41 o 
   2   3  13      448.14      470.94      6.48 o 
   3   3  13        0.12       -1.60      2.31 o 
   4   3  13      149.45      141.51      4.26 o 
   5   3  13      789.84      752.01      8.44 o 
   6   3  13       90.08       83.47      3.77 o 
   7   3  13      406.25      416.49      7.68 o 
   8   3  13      650.15      611.34      9.05 o 
   9   3  13       73.22       77.56      4.53 o 
  10   3  13      151.70      146.40      5.68 o 
  11   3  13      255.21      249.47      7.63 o 
  12   3  13       25.41       17.06      6.73 o 
  13   3  13        0.45        2.85      7.31 o 
  14   3  13       26.97       12.23     11.71 o 
  15   3  13        3.27      -15.51     15.51 o 
   0   4  13       61.56       61.74      4.59 o 
   1   4  13       80.65       82.32      3.62 o 
   2   4  13      176.37      181.00      4.53 o 
   3   4  13       87.72       83.55      3.47 o 
   4   4  13       47.54       52.75      3.15 o 
   5   4  13        0.04       -2.56      2.56 o 
   6   4  13      250.65      240.93      5.48 o 
   7   4  13      129.32      119.22      4.62 o 
   8   4  13      102.24      101.41      4.21 o 
   9   4  13      122.18      127.91      5.23 o 
  10   4  13        3.98        1.75      4.38 o 
  11   4  13       47.05       55.75      5.35 o 
  12   4  13       23.17       31.24      5.99 o 
  13   4  13        1.56       14.81      9.19 o 
  14   4  13        9.20      -13.24     13.24 o 
   1   5  13      167.47      159.03      4.47 o 
   2   5  13       51.15       66.11      3.29 o 
   3   5  13        0.21       -1.49      2.73 o 
   4   5  13      523.33      502.77      7.30 o 
   5   5  13      256.39      234.66      6.61 o 
   6   5  13       44.42       35.87      4.21 o 
   7   5  13      110.71      113.18      5.34 o 
   8   5  13       16.91       21.29      4.66 o 
   9   5  13       11.97        6.76      5.72 o 
  10   5  13       28.90       16.76      6.03 o 
  11   5  13       91.57      107.80      7.89 o 
  12   5  13       56.38       64.55      9.12 o 
  13   5  13       28.22       15.21     15.85 o 
   0   6  13       48.27       50.37      4.79 o 
   1   6  13      156.95      142.48      4.93 o 
   2   6  13        5.00        7.74      3.30 o 
   3   6  13      124.93      119.34      4.78 o 
   4   6  13        7.58       11.58      3.87 o 
   5   6  13        0.28        1.63      3.80 o 
   6   6  13       42.42       40.12      4.61 o 
   7   6  13       67.05       78.49      5.73 o 
   8   6  13        9.54        5.43      6.37 o 
   9   6  13        4.06       -0.31      8.76 o 
  10   6  13       16.82        8.03      6.82 o 
  11   6  13       21.63       37.84     10.20 o 
  12   6  13        6.01       -9.80     10.29 o 
   1   7  13       79.24      100.60      4.95 o 
   2   7  13        8.28        6.13      4.57 o 
   3   7  13       20.32       22.49      4.35 o 
   4   7  13       29.49       38.50      4.97 o 
   5   7  13       83.67       89.52      5.56 o 
   6   7  13        4.42        4.29      9.23 o 
   7   7  13       26.77       34.41      5.62 o 
   8   7  13       39.69       49.24      6.44 o 
   9   7  13       19.54       34.49      8.40 o 
  10   7  13       51.91       71.61     10.98 o 
  11   7  13       11.84       28.78     13.45 o 
   0   8  13       83.19       87.33     10.74 o 
   1   8  13       71.43       83.73      5.75 o 
   2   8  13       38.46       45.92      7.83 o 
   3   8  13      153.19      143.31      8.36 o 
   4   8  13       15.38       14.66      5.72 o 
   5   8  13        0.84        6.23      5.65 o 
   6   8  13       13.91       14.25      5.96 o 
   7   8  13      101.65      116.99      8.96 o 
   8   8  13        3.42       -2.91     12.04 o 
   9   8  13       10.26       11.08      8.39 o 
   1   9  13        1.07       -0.52      8.22 o 
   2   9  13        0.79        7.87     16.90 o 
   3   9  13        0.00       -2.37      8.58 o 
   4   9  13        3.69       -9.34     11.79 o 
   5   9  13       14.94       31.94     17.99 o 
   6   9  13        1.97       -3.57     11.91 o 
   0   0  14        6.69       -1.26      5.64 o 
   1   0  14      101.39      100.14      4.78 o 
   2   0  14      792.69      781.83     11.77 o 
   3   0  14     1428.47     1382.20     17.42 o 
   4   0  14      882.37      784.92     12.64 o 
   5   0  14     1812.87     1786.72     21.51 o 
   6   0  14      432.68      434.65      9.68 o 
   7   0  14       78.39       44.51      5.38 o 
   8   0  14        6.91       -4.65      4.91 o 
   9   0  14      460.34      496.87     12.44 o 
  10   0  14      171.23      217.25     11.62 o 
  11   0  14       94.61       98.46      8.72 o 
  12   0  14       25.14       56.98     12.93 o 
  13   0  14      241.09      235.36     14.08 o 
  14   0  14        0.09      -27.21     27.21 o 
  15   0  14       30.15       -0.22     30.22 o 
   1   1  14      234.83      225.99      4.70 o 
   2   1  14      187.60      193.46      4.58 o 
   3   1  14       14.75       13.23      2.74 o 
   4   1  14       68.02       57.45      3.39 o 
   5   1  14        9.60        9.05      2.95 o 
   6   1  14       14.23       14.43      3.14 o 
   7   1  14      376.08      360.85      6.71 o 
   8   1  14      121.32      108.15      4.82 o 
   9   1  14      155.55      139.33      5.33 o 
  10   1  14        2.00        3.61      4.41 o 
  11   1  14        2.73       14.46      5.41 o 
  12   1  14        6.85       12.56      6.06 o 
  13   1  14        0.18        3.52      8.41 o 
  14   1  14        4.38       -8.31     11.80 o 
  15   1  14       85.43       50.52     16.98 o 
   0   2  14      888.90      791.67     12.79 o 
   1   2  14      197.87      176.19      4.73 o 
   2   2  14       62.55       62.44      3.13 o 
   3   2  14      565.49      563.14      7.15 o 
   4   2  14      192.37      171.13      4.85 o 
   5   2  14      135.97      135.27      4.43 o 
   6   2  14      385.58      406.15      6.96 o 
   7   2  14      569.66      559.86      8.78 o 
   8   2  14       25.20       19.90      3.82 o 
   9   2  14      964.48      956.37     11.57 o 
  10   2  14       44.02       49.59      5.20 o 
  11   2  14      124.74      122.83      6.62 o 
  12   2  14       35.45       40.91      7.24 o 
  13   2  14      118.88      144.92      9.03 o 
  14   2  14       60.05       81.09     16.29 o 
  15   2  14       44.52       61.32     27.17 o 
   1   3  14      722.47      745.99      8.29 o 
   2   3  14        4.70        0.90      2.69 o 
   3   3  14       20.29       13.01      2.78 o 
   4   3  14       21.54       24.09      3.17 o 
   5   3  14      185.82      182.23      5.16 o 
   6   3  14      226.21      236.09      5.75 o 
   7   3  14       10.52        8.37      3.65 o 
   8   3  14       58.65       71.67      4.34 o 
   9   3  14        0.00        3.64      4.28 o 
  10   3  14       10.77       21.06      4.57 o 
  11   3  14      129.54      134.24      7.92 o 
  12   3  14        0.06       -0.63      6.88 o 
  13   3  14        7.92        8.87      8.25 o 
  14   3  14        4.13       -7.95     15.30 o 
  15   3  14        4.80       -0.12     27.12 o 
   0   4  14      154.32      137.11      6.40 o 
   1   4  14      306.93      281.23      5.66 o 
   2   4  14        0.02       -2.78      2.78 o 
   3   4  14      328.72      337.55      6.29 o 
   4   4  14        0.33        2.59      2.95 o 
   5   4  14        2.02       -2.33      2.94 o 
   6   4  14        4.16        7.16      3.12 o 
   7   4  14        2.12        7.80      3.73 o 
   8   4  14       11.95       11.84      3.69 o 
   9   4  14        1.34       10.12      4.39 o 
  10   4  14       13.17       28.37      4.49 o 
  11   4  14        6.78        4.00      5.89 o 
  12   4  14       27.31       40.71      6.74 o 
  13   4  14        0.49      -14.38     14.38 o 
  14   4  14       16.24      -14.37     15.76 o 
   1   5  14        0.50       -2.92      2.92 o 
   2   5  14      247.61      218.65      5.85 o 
   3   5  14      444.42      417.77      7.18 o 
   4   5  14      118.19      113.02      4.55 o 
   5   5  14      195.78      195.32      4.89 o 
   6   5  14        0.20        1.50      4.14 o 
   7   5  14       20.80       10.96      4.65 o 
   8   5  14        0.60       -1.07      4.99 o 
   9   5  14       69.38       75.68      6.23 o 
  10   5  14        1.66       -3.90      7.51 o 
  11   5  14       34.64       31.69      8.25 o 
  12   5  14       67.67      108.06     11.02 o 
  13   5  14       34.53       24.02     22.81 o 
   0   6  14       43.25       32.79      5.17 o 
   1   6  14      155.36      155.04      5.75 o 
   2   6  14        3.28        8.95      3.19 o 
   3   6  14      521.00      537.99      8.77 o 
   4   6  14       98.65      102.73      5.06 o 
   5   6  14        6.48       13.10      4.38 o 
   6   6  14       74.27       72.00      5.47 o 
   7   6  14       98.20      100.07      8.06 o 
   8   6  14       23.66       28.25      7.22 o 
   9   6  14       80.01       80.08      7.95 o 
  10   6  14       19.60       10.44      8.36 o 
  11   6  14        2.04       38.80      9.96 o 
  12   6  14        4.01        0.32     11.51 o 
   1   7  14      331.35      316.86      8.86 o 
   2   7  14       36.62       32.27      5.02 o 
   3   7  14       53.78       61.88      5.56 o 
   4   7  14       21.04       22.56      5.36 o 
   5   7  14       52.91       52.01      5.80 o 
   6   7  14       71.70       60.91      7.96 o 
   7   7  14       32.84       38.48     10.10 o 
   8   7  14      121.12      118.97      9.12 o 
   9   7  14        9.45        8.48     10.46 o 
  10   7  14       37.23       38.60     11.23 o 
   0   8  14       75.96       83.01      9.92 o 
   1   8  14       59.89       64.07      6.02 o 
   2   8  14        0.08       14.05      8.09 o 
   3   8  14       58.64       57.14      7.69 o 
   4   8  14       18.09       13.46      6.98 o 
   5   8  14        3.25       16.49      7.33 o 
   6   8  14       10.81        5.30     11.64 o 
   7   8  14        9.64       18.32     19.87 o 
   8   8  14        0.20       -4.76     10.94 o 
   1   9  14       14.99       31.04      9.33 o 
   2   9  14        9.99        9.16     10.78 o 
   3   9  14       12.37        2.94     15.49 o 
   4   9  14        8.53       17.93     11.83 o 
   5   9  14        2.47       10.77      8.30 o 
   1   1  15      156.38      182.49      4.89 o 
   2   1  15     3097.42     3043.77     23.23 o 
   3   1  15       13.48       13.05      2.87 o 
   4   1  15      173.86      161.82      5.08 o 
   5   1  15       12.95        4.27      3.21 o 
   6   1  15      205.77      182.96      5.40 o 
   7   1  15       31.70       24.09      3.82 o 
   8   1  15      112.55      107.75      4.99 o 
   9   1  15        6.05        5.37      4.41 o 
  10   1  15       22.62       33.50      5.08 o 
  11   1  15        3.88        9.85      6.15 o 
  12   1  15       11.08       20.05      6.84 o 
  13   1  15        7.45        2.80      8.53 o 
  14   1  15       22.98       18.93     15.05 o 
  15   1  15       11.43        7.01     17.27 o 
   0   2  15      164.77      174.86      6.86 o 
   1   2  15       32.43       38.72      3.19 o 
   2   2  15       24.85       21.06      3.03 o 
   3   2  15      124.99      110.47      4.00 o 
   4   2  15       62.63       61.04      3.53 o 
   5   2  15        0.19       -3.10      3.10 o 
   6   2  15       34.89       42.82      3.72 o 
   7   2  15      373.55      374.98      7.51 o 
   8   2  15      107.50      117.87      5.20 o 
   9   2  15      226.31      273.93      7.38 o 
  10   2  15      123.95      118.30      5.80 o 
  11   2  15       32.05       44.28      6.27 o 
  12   2  15      129.77      137.59      8.33 o 
  13   2  15       17.58       58.12     10.80 o 
  14   2  15       64.28       73.94     14.88 o 
  15   2  15        4.38       17.80     17.43 o 
   1   3  15      369.89      382.62      6.46 o 
   2   3  15      468.44      504.75      7.23 o 
   3   3  15        9.46       10.17      3.06 o 
   4   3  15      928.45      932.56     10.49 o 
   5   3  15       49.10       51.59      3.89 o 
   6   3  15      197.81      174.10      5.36 o 
   7   3  15       56.20       58.08      4.56 o 
   8   3  15      612.24      611.94      9.62 o 
   9   3  15       38.54       32.05      4.88 o 
  10   3  15      114.50      123.24      6.36 o 
  11   3  15        9.34       19.23      6.77 o 
  12   3  15       11.32       12.11      9.62 o 
  13   3  15        0.51        0.41     15.51 o 
  14   3  15       44.78       50.08     14.24 o 
   0   4  15       19.33       26.99      4.91 o 
   1   4  15      176.84      162.63      5.15 o 
   2   4  15      164.72      151.41      5.02 o 
   3   4  15        0.71       -1.24      3.13 o 
   4   4  15       16.04       15.80      3.44 o 
   5   4  15       25.58       23.61      3.62 o 
   6   4  15      157.89      133.23      4.87 o 
   7   4  15       70.86       72.35      4.65 o 
   8   4  15       41.20       35.60      4.29 o 
   9   4  15       32.96       27.80      5.18 o 
  10   4  15      146.66      160.59      7.28 o 
  11   4  15       57.57       78.81      6.52 o 
  12   4  15        1.79       24.71      9.86 o 
  13   4  15       24.72       -1.77     16.66 o 
  14   4  15       20.40       11.12     27.21 o 
   1   5  15       38.09       40.84      3.70 o 
   2   5  15      161.90      169.54      5.29 o 
   3   5  15        6.36       13.21      3.96 o 
   4   5  15      380.56      372.44      9.94 o 
   5   5  15      219.69      210.02      7.24 o 
   6   5  15       66.35       66.29      3.96 o 
   7   5  15       12.30       13.88      5.17 o 
   8   5  15      204.08      209.22      8.56 o 
   9   5  15        0.03        2.50      6.18 o 
  10   5  15       96.88       97.09     10.43 o 
  11   5  15        5.44        5.36     11.97 o 
  12   5  15        3.81       23.67     17.26 o 
  13   5  15        1.71       -4.58     31.88 o 
   0   6  15       13.70        7.55      5.04 o 
   1   6  15        0.06        8.19      5.10 o 
   2   6  15        0.15        1.63      3.67 o 
   3   6  15        6.76       11.98      4.22 o 
   4   6  15       37.56       45.56      5.00 o 
   5   6  15        8.30       10.22      4.98 o 
   6   6  15       75.56       83.15      6.88 o 
   7   6  15        9.48       11.33      7.23 o 
   8   6  15       34.91       34.51      7.67 o 
   9   6  15       25.31       31.84     10.37 o 
  10   6  15       40.09       17.89     13.07 o 
  11   6  15       27.42       40.49     13.97 o 
  12   6  15        7.01       35.48     46.00 o 
   1   7  15       47.15       49.86      4.47 o 
   2   7  15       23.62       25.39      5.52 o 
   3   7  15       79.87       74.60      6.41 o 
   4   7  15       34.86       48.74      6.12 o 
   5   7  15       29.97       28.99      6.15 o 
   6   7  15       12.11       12.81      6.37 o 
   7   7  15       32.03       43.08     22.58 o 
   8   7  15       55.17       63.16     10.42 o 
   9   7  15        0.02       -4.81     10.58 o 
  10   7  15       54.46       56.55     10.88 o 
   0   8  15      327.38      359.25     18.17 o 
   1   8  15        7.48       14.79      6.72 o 
   2   8  15       27.61       22.88      7.13 o 
   3   8  15       13.11        8.11      7.34 o 
   4   8  15       48.38       45.13      8.76 o 
   5   8  15        3.23       17.91      8.50 o 
   6   8  15       16.98       14.56      8.99 o 
   7   8  15        8.16       13.15     10.91 o 
   8   8  15        2.84       -3.20      9.72 o 
   1   9  15        0.17        6.07     10.30 o 
   2   9  15        0.27       32.05      9.83 o 
   3   9  15        1.44      -10.40     11.30 o 
   4   9  15       31.39       37.52     10.94 o 
   0   0  16      130.87      129.23      8.35 o 
   1   0  16     1012.45      963.45     23.72 o 
   2   0  16      440.78      424.17     10.21 o 
   3   0  16     2207.82     2216.10     25.81 o 
   4   0  16      522.85      586.73     11.35 o 
   5   0  16     1652.39     1599.41     22.14 o 
   6   0  16      110.26      107.86      6.67 o 
   7   0  16        1.93       -5.31      5.31 o 
   8   0  16        0.03       -5.80      5.80 o 
   9   0  16      386.92      395.81     14.46 o 
  10   0  16       24.59       25.93      9.43 o 
  11   0  16        2.41        4.05      9.80 o 
  12   0  16        0.02       20.68     10.29 o 
  13   0  16      621.48      713.15     28.84 o 
  14   0  16      116.37       86.79     23.37 o 
  15   0  16       89.91       80.76     37.73 o 
   1   1  16     1101.01     1106.70     11.82 o 
   2   1  16        0.28        5.56      2.97 o 
   3   1  16      163.61      150.00      5.08 o 
   4   1  16      170.03      168.65      5.30 o 
   5   1  16       64.97       61.55      4.17 o 
   6   1  16       14.18       22.80      3.84 o 
   7   1  16       10.49       13.86      4.01 o 
   8   1  16       17.01        9.62      4.58 o 
   9   1  16       35.29       45.45      5.15 o 
  10   1  16      129.21      120.52      6.09 o 
  11   1  16       38.60       58.29      6.95 o 
  12   1  16       29.33       26.45      7.68 o 
  13   1  16       40.02       31.73     11.85 o 
  14   1  16        0.03        6.89     16.15 o 
  15   1  16       11.38      -27.27     42.69 o 
   0   2  16      770.39      829.07     13.13 o 
   1   2  16       40.68       41.52      3.51 o 
   2   2  16       59.14       64.69      3.62 o 
   3   2  16        3.73       -3.10      3.10 o 
   4   2  16      285.41      284.58      6.39 o 
   5   2  16       59.91       35.88      3.72 o 
   6   2  16      638.43      634.52      8.88 o 
   7   2  16      689.79      624.47      9.62 o 
   8   2  16      188.40      186.50      7.38 o 
   9   2  16      558.09      557.98     10.78 o 
  10   2  16        4.69        5.15      5.68 o 
  11   2  16       15.93       21.63      7.30 o 
  12   2  16       43.40       38.26      8.25 o 
  13   2  16        1.08       21.90     11.91 o 
  14   2  16        2.65      -13.37     15.68 o 
   1   3  16       18.55       16.51      3.33 o 
   2   3  16      223.03      216.42      5.75 o 
   3   3  16      367.75      316.74      6.45 o 
   4   3  16        8.96        8.64      3.42 o 
   5   3  16       71.82       72.12      4.43 o 
   6   3  16       38.44       26.68      4.16 o 
   7   3  16      129.52      114.05      5.08 o 
   8   3  16      295.19      281.45      7.72 o 
   9   3  16        9.23       -1.90      5.01 o 
  10   3  16        2.91       16.93      6.70 o 
  11   3  16      118.14      134.23     10.00 o 
  12   3  16       13.84       14.28      8.46 o 
  13   3  16       29.36       42.68     14.41 o 
  14   3  16        1.11      -12.38     24.67 o 
   0   4  16      509.22      515.43     10.82 o 
   1   4  16      350.18      333.57      6.53 o 
   2   4  16       31.35       29.12      3.75 o 
   3   4  16     1668.40     1604.57     15.31 o 
   4   4  16       81.73       86.55      4.56 o 
   5   4  16      432.74      438.30      7.89 o 
   6   4  16       30.44       28.36      4.25 o 
   7   4  16       32.07       42.01      4.74 o 
   8   4  16        0.00        1.17      4.42 o 
   9   4  16        6.27       16.19      5.50 o 
  10   4  16       59.66       60.00      6.53 o 
  11   4  16       63.98       64.23      7.85 o 
  12   4  16       62.69       76.71      9.76 o 
  13   4  16       69.41      116.10     29.99 o 
   1   5  16      389.85      343.22      6.98 o 
   2   5  16        7.57        5.59      3.70 o 
   3   5  16        0.86        4.63      4.04 o 
   4   5  16      171.78      186.95      5.96 o 
   5   5  16      360.35      329.29      8.01 o 
   6   5  16       55.80       60.71      4.78 o 
   7   5  16       12.10        9.33      5.27 o 
   8   5  16        5.53       16.96      6.24 o 
   9   5  16      175.10      201.20      9.62 o 
  10   5  16        3.57       10.73      8.64 o 
  11   5  16       50.71       70.19     14.16 o 
  12   5  16        2.48       -2.14     15.50 o 
   0   6  16       14.25       16.35      7.57 o 
   1   6  16      102.48      112.10      5.04 o 
   2   6  16      272.15      289.92      6.89 o 
   3   6  16        1.11        6.34      4.88 o 
   4   6  16       30.24       40.52      5.75 o 
   5   6  16      215.80      210.36      8.24 o 
   6   6  16      143.88      152.34      7.39 o 
   7   6  16       69.11       82.61      7.47 o 
   8   6  16        0.00        9.84      8.84 o 
   9   6  16       40.58       60.60     10.35 o 
  10   6  16        1.05        1.83     13.92 o 
  11   6  16       71.59      108.00     15.97 o 
   1   7  16        8.43       14.10      5.11 o 
   2   7  16        2.80        0.67      6.13 o 
   3   7  16       41.59       37.17      6.65 o 
   4   7  16       43.31       61.04      6.80 o 
   5   7  16       11.38       16.28      6.68 o 
   6   7  16        0.67       -7.06      8.30 o 
   7   7  16       14.01       29.11      9.45 o 
   8   7  16        0.05       17.64     15.19 o 
   9   7  16        0.01        3.43     12.24 o 
   0   8  16        8.63       17.11     15.30 o 
   1   8  16       36.80       28.11     11.62 o 
   2   8  16        3.51        9.92      8.13 o 
   3   8  16      225.98      243.81     13.60 o 
   4   8  16        1.87        5.77     16.39 o 
   5   8  16       44.68       54.10     14.10 o 
   6   8  16        4.79       -6.47      9.69 o 
   7   8  16        4.17       -3.60     11.76 o 
   1   9  16       63.91       69.28     18.31 o 
   2   9  16        1.50       20.68     13.50 o 
   3   9  16        1.38       -9.51     15.68 o 
   1   1  17      771.04      781.11      9.42 o 
   2   1  17      629.75      596.07      8.26 o 
   3   1  17       38.39       48.27      3.88 o 
   4   1  17      207.58      200.79      6.12 o 
   5   1  17     1462.55     1439.40     14.46 o 
   6   1  17      484.01      471.54      8.56 o 
   7   1  17      169.95      198.63      6.45 o 
   8   1  17       88.75       88.85      5.27 o 
   9   1  17      116.87      104.53      6.06 o 
  10   1  17        5.82        1.41      6.05 o 
  11   1  17      128.00      137.85      8.43 o 
  12   1  17        1.79        9.53      9.25 o 
  13   1  17       15.90       15.98     16.69 o 
  14   1  17        0.01       -6.33     17.96 o 
   0   2  17      683.13      617.13     11.92 o 
   1   2  17      407.59      411.37      7.17 o 
   2   2  17       70.23       66.13      4.18 o 
   3   2  17        2.03       -0.31      3.45 o 
   4   2  17        0.30       -0.20      3.54 o 
   5   2  17       75.82       68.04      4.39 o 
   6   2  17      171.93      178.64      5.84 o 
   7   2  17        4.07        7.14      4.50 o 
   8   2  17       28.78       28.20      5.15 o 
   9   2  17       23.00       21.86      5.43 o 
  10   2  17       23.55       33.26      7.04 o 
  11   2  17        0.05       -4.54      7.41 o 
  12   2  17        6.40        3.68     11.05 o 
  13   2  17        3.20       20.60     14.40 o 
  14   2  17        0.26      -20.53     20.53 o 
   1   3  17      174.98      194.13      5.91 o 
   2   3  17      253.31      257.06      6.33 o 
   3   3  17       51.35       35.48      3.94 o 
   4   3  17        0.62        1.20      3.81 o 
   5   3  17       14.26        6.42      4.26 o 
   6   3  17       12.40        9.43      4.48 o 
   7   3  17      113.84      104.04      5.54 o 
   8   3  17        0.82       -4.31      4.72 o 
   9   3  17       26.19       27.51      5.85 o 
  10   3  17        6.22        9.40      6.80 o 
  11   3  17       45.89       61.78     10.45 o 
  12   3  17       30.96       39.80     11.60 o 
  13   3  17       13.78       24.64     22.14 o 
   0   4  17      175.92      154.17      7.15 o 
   1   4  17       25.99       38.77      4.04 o 
   2   4  17       15.29        9.86      3.93 o 
   3   4  17        3.15       11.77      4.01 o 
   4   4  17       58.86       60.77      4.48 o 
   5   4  17       33.25       39.47      4.42 o 
   6   4  17        2.89        5.95      4.43 o 
   7   4  17       14.08       14.64      5.07 o 
   8   4  17        8.94        1.83      6.09 o 
   9   4  17        0.04       -0.91      6.20 o 
  10   4  17       33.83       37.70      7.58 o 
  11   4  17        3.92       16.96      7.99 o 
  12   4  17       28.52       42.67     15.90 o 
  13   4  17       35.45       -8.80     40.14 o 
   1   5  17       74.13       93.59      4.71 o 
   2   5  17        0.50        0.30      4.76 o 
   3   5  17        0.50        7.13      4.45 o 
   4   5  17       96.95      101.91      5.36 o 
   5   5  17       57.71       77.60      5.43 o 
   6   5  17        1.71       -1.45      4.97 o 
   7   5  17      114.06      138.61      6.74 o 
   8   5  17      102.04      109.98      8.37 o 
   9   5  17        0.86        6.51      8.73 o 
  10   5  17       52.69       69.35     12.19 o 
  11   5  17       89.09      112.63     17.69 o 
  12   5  17        0.71       25.19     24.47 o 
   0   6  17       25.68       16.34      9.68 o 
   1   6  17      136.61      136.46      6.32 o 
   2   6  17        2.52       -4.66      4.66 o 
   3   6  17      238.62      249.22      7.17 o 
   4   6  17      134.90      125.48      5.04 o 
   5   6  17        6.70       11.01      6.95 o 
   6   6  17       65.10       51.67      7.91 o 
   7   6  17       61.61       75.56      8.37 o 
   8   6  17        2.60        7.35     16.96 o 
   9   6  17       64.37       82.70     11.63 o 
  10   6  17       87.97      128.59     19.61 o 
   1   7  17      158.95      182.45      7.60 o 
   2   7  17       27.56       23.06      7.06 o 
   3   7  17       18.63       27.77      6.83 o 
   4   7  17       16.97       26.38      8.30 o 
   5   7  17       28.96       21.93     10.10 o 
   6   7  17        2.83        0.92      9.53 o 
   7   7  17       30.26       34.54     10.52 o 
   8   7  17       22.61       29.40     19.81 o 
   9   7  17       13.76       22.93     14.57 o 
   0   8  17        6.06      -13.96     13.96 o 
   1   8  17        0.01       -3.72      8.48 o 
   2   8  17       20.29       18.01      9.93 o 
   3   8  17       11.05       23.11     10.06 o 
   4   8  17        6.49       15.56     10.09 o 
   5   8  17        2.04        7.48     11.37 o 
   6   8  17       20.91        9.30     14.76 o 
   0   0  18     2152.11     2258.97     38.14 o 
   1   0  18     1003.94      909.47     15.07 o 
   2   0  18        5.55        5.63      5.40 o 
   3   0  18      671.19      663.79     13.08 o 
   4   0  18       26.13       16.33      5.56 o 
   5   0  18        0.39       -6.94      6.94 o 
   6   0  18      146.55      134.62      8.23 o 
   7   0  18       22.07       14.13      6.60 o 
   8   0  18      110.42      118.49      9.03 o 
   9   0  18       18.62       24.98      8.27 o 
  10   0  18      171.94      189.80     13.96 o 
  11   0  18        2.52        5.55     12.04 o 
  12   0  18      215.89      225.38     18.85 o 
  13   0  18      108.02       46.86     35.03 o 
  14   0  18        4.84       10.46     30.22 o 
   1   1  18     1566.16     1572.68     15.16 o 
   2   1  18     1015.18     1036.58     11.49 o 
   3   1  18      522.41      495.80      8.15 o 
   4   1  18      112.11      108.84      4.93 o 
   5   1  18      423.26      423.71      8.36 o 
   6   1  18      124.14       96.06      5.42 o 
   7   1  18        1.13       -1.65      4.58 o 
   8   1  18        0.59       -4.98      4.98 o 
   9   1  18        1.31       -5.65      5.65 o 
  10   1  18        2.44        1.14      6.38 o 
  11   1  18       59.43       64.12     10.22 o 
  12   1  18       75.54       53.03     14.37 o 
  13   1  18        5.46       -8.09     19.58 o 
  14   1  18       22.70        3.25     20.66 o 
   0   2  18      307.38      340.14     10.09 o 
   1   2  18      113.09      113.31      5.05 o 
   2   2  18      105.27      108.85      4.92 o 
   3   2  18      105.68       87.41      4.67 o 
   4   2  18      231.35      208.46      6.24 o 
   5   2  18      167.24      140.00      5.51 o 
   6   2  18      254.63      265.83      7.49 o 
   7   2  18        0.08       -0.98      5.09 o 
   8   2  18       38.25       59.97      5.84 o 
   9   2  18       20.14       22.48      6.73 o 
  10   2  18       49.53       49.36      8.00 o 
  11   2  18       49.26       62.38      8.73 o 
  12   2  18        5.32        2.79     13.45 o 
  13   2  18      144.12      151.48     18.42 o 
   1   3  18     1648.75     1551.64     15.28 o 
   2   3  18       79.73       74.85      4.47 o 
   3   3  18       79.09       74.39      4.96 o 
   4   3  18       73.64       65.04      4.67 o 
   5   3  18       20.55       13.36      4.43 o 
   6   3  18      169.18      145.96      6.07 o 
   7   3  18        9.73        8.76      5.13 o 
   8   3  18      203.47      175.12      7.40 o 
   9   3  18      110.59      128.21      7.49 o 
  10   3  18        8.45       -2.64      7.75 o 
  11   3  18        0.59        8.32     12.60 o 
  12   3  18       13.93       18.74     13.72 o 
  13   3  18        1.00        7.59     22.48 o 
   0   4  18      671.57      715.01     13.76 o 
   1   4  18       24.62       23.63      4.25 o 
   2   4  18      260.39      264.86      7.40 o 
   3   4  18       50.50       46.81      4.83 o 
   4   4  18      368.77      359.76      8.14 o 
   5   4  18      136.77      121.02      5.70 o 
   6   4  18      584.72      602.22     10.10 o 
   7   4  18        1.91       12.23      6.32 o 
   8   4  18       12.45        8.46      5.99 o 
   9   4  18        8.14        9.18      7.12 o 
  10   4  18      112.26      129.24      8.96 o 
  11   4  18        0.98        9.78     10.28 o 
  12   4  18       98.68       86.65     30.22 o 
   1   5  18       87.41       79.33      5.53 o 
   2   5  18       35.04       28.56      4.88 o 
   3   5  18      354.77      324.06      8.85 o 
   4   5  18      236.10      221.71      7.77 o 
   5   5  18       13.40       19.54      6.81 o 
   6   5  18        2.11       -1.44      8.01 o 
   7   5  18       13.11       11.60      7.21 o 
   8   5  18       26.74       34.66      8.36 o 
   9   5  18        6.67        8.19     12.40 o 
  10   5  18       17.26       40.12     14.07 o 
  11   5  18       21.00       -0.90     15.10 o 
   0   6  18      220.63      262.80     13.30 o 
   1   6  18        1.23        3.73      6.40 o 
   2   6  18        9.99       17.27      5.67 o 
   3   6  18       67.28       55.45      5.99 o 
   4   6  18       20.11       22.17      5.55 o 
   5   6  18        5.62       11.01      7.52 o 
   6   6  18       45.44       46.32     14.49 o 
   7   6  18       34.98       18.35      9.46 o 
   8   6  18       12.34       37.45     11.39 o 
   9   6  18        0.01        7.54     14.19 o 
  10   6  18        0.18        9.51     23.35 o 
   1   7  18      102.21      107.18      7.81 o 
   2   7  18        1.17       -5.22      7.60 o 
   3   7  18       20.66       19.39      9.53 o 
   4   7  18        6.12       30.17     10.42 o 
   5   7  18       22.81       -4.10     17.55 o 
   6   7  18        7.72        0.83     10.60 o 
   7   7  18        3.19       -1.97     16.19 o 
   8   7  18       30.61       30.30     14.42 o 
   0   8  18        1.68       31.35     17.30 o 
   1   8  18        6.68       14.74     25.91 o 
   2   8  18       22.57       10.48     16.23 o 
   3   8  18       24.47       40.13     12.62 o 
   4   8  18        1.51       51.91     13.06 o 
   5   8  18        2.83       -2.04     25.30 o 
   1   1  19      541.02      570.62      9.10 o 
   2   1  19        6.92        5.15      4.23 o 
   3   1  19       58.40       43.01      4.55 o 
   4   1  19      152.16      153.79      5.71 o 
   5   1  19      501.14      518.45      9.32 o 
   6   1  19       97.21      108.61      6.18 o 
   7   1  19       82.02       90.00      5.76 o 
   8   1  19       63.22       65.07      6.18 o 
   9   1  19       58.50       60.49      7.31 o 
  10   1  19       21.88       22.81      9.08 o 
  11   1  19       96.63       88.35     11.45 o 
  12   1  19        0.41      -15.07     15.07 o 
  13   1  19        4.46      -19.01     23.46 o 
   0   2  19      103.11      117.77      7.48 o 
   1   2  19        8.51       23.56      4.37 o 
   2   2  19      102.97      114.04      5.38 o 
   3   2  19       17.31       19.52      4.48 o 
   4   2  19       61.96       60.77      4.99 o 
   5   2  19        0.14        8.66      4.53 o 
   6   2  19       18.34       17.39      4.90 o 
   7   2  19       12.30       11.91      5.27 o 
   8   2  19       56.60       38.57      6.66 o 
   9   2  19        0.00        5.51      7.36 o 
  10   2  19       19.98       19.96      8.13 o 
  11   2  19        2.43       -6.42     11.54 o 
  12   2  19        6.01        8.39     17.09 o 
  13   2  19        9.69        4.94     23.39 o 
   1   3  19      149.82      138.45      5.86 o 
   2   3  19      175.19      178.97      6.06 o 
   3   3  19       69.53       72.21      5.00 o 
   4   3  19        1.51        3.70      4.53 o 
   5   3  19      318.01      307.00      8.11 o 
   6   3  19        0.80       -2.55      5.30 o 
   7   3  19       67.12       90.22      6.34 o 
   8   3  19      125.24      121.43      7.70 o 
   9   3  19       16.74       14.98      7.17 o 
  10   3  19       75.76       64.38     14.58 o 
  11   3  19       49.77       45.58     15.66 o 
  12   3  19        1.64        4.51     17.22 o 
   0   4  19       89.23       84.33      7.18 o 
   1   4  19        2.31        3.79      4.44 o 
   2   4  19      157.76      167.08      5.95 o 
   3   4  19      130.59      129.65      6.00 o 
   4   4  19       19.81       17.21      5.34 o 
   5   4  19        1.89       -1.58      5.34 o 
   6   4  19        2.87        1.47      5.60 o 
   7   4  19       94.79       87.40      7.57 o 
   8   4  19        3.23        9.46      7.17 o 
   9   4  19        9.39       21.77      8.23 o 
  10   4  19       13.07       16.64     12.85 o 
  11   4  19        1.21      -15.61     15.61 o 
   1   5  19        6.06       10.72      6.05 o 
   2   5  19      140.67      148.89      7.12 o 
   3   5  19        4.83       -0.03      6.05 o 
   4   5  19      141.58      156.42      8.20 o 
   5   5  19        2.24       -1.34      6.10 o 
   6   5  19       16.30        9.14      6.51 o 
   7   5  19       54.70       73.76      9.49 o 
   8   5  19       20.78       35.43     10.28 o 
   9   5  19        4.77       -3.07     16.28 o 
  10   5  19       12.50       10.14     13.51 o 
   0   6  19        8.55       16.12      8.87 o 
   1   6  19       53.53       49.17      7.59 o 
   2   6  19        0.00        6.02      6.30 o 
   3   6  19      150.55      137.29      7.43 o 
   4   6  19        3.25        9.18      6.63 o 
   5   6  19        1.95        9.73      7.76 o 
   6   6  19        4.57        4.04      9.74 o 
   7   6  19       42.89       27.02     11.77 o 
   8   6  19        0.22        0.67     13.82 o 
   9   6  19        0.90      -14.75     14.75 o 
   1   7  19      110.26      122.36     10.06 o 
   2   7  19        6.31        7.30      8.33 o 
   3   7  19       21.01       41.54     10.83 o 
   4   7  19       15.36       16.54     10.97 o 
   5   7  19       13.24       20.27     17.72 o 
   6   7  19        4.42      -11.89     16.83 o 
   7   7  19       50.40       46.11     16.31 o 
   0   8  19        0.99       43.52     18.63 o 
   1   8  19       78.30      103.37     18.24 o 
   2   8  19       11.45       13.38     15.93 o 
   3   8  19       27.07       37.72     21.22 o 
   0   0  20      456.57      424.34     16.62 o 
   1   0  20       18.36        9.88      6.14 o 
   2   0  20      230.21      215.37      9.13 o 
   3   0  20      792.26      790.32     16.18 o 
   4   0  20      570.41      528.97     13.54 o 
   5   0  20        3.72       -6.83      6.83 o 
   6   0  20      160.52      165.68      9.69 o 
   7   0  20      195.53      179.66      9.99 o 
   8   0  20       15.70       41.39      8.97 o 
   9   0  20       15.36       21.35     12.38 o 
  10   0  20       64.47       76.38     13.47 o 
  11   0  20        5.20       30.98     19.59 o 
  12   0  20        0.93      -10.04     40.89 o 
  13   0  20       15.12      -24.05     39.38 o 
   1   1  20      161.17      152.34      5.82 o 
   2   1  20        7.76       -0.41      4.38 o 
   3   1  20       40.16       32.40      4.85 o 
   4   1  20        6.42       15.57      4.90 o 
   5   1  20        8.43        9.21      5.18 o 
   6   1  20       27.41       25.65      5.67 o 
   7   1  20       55.87       43.90      6.07 o 
   8   1  20        8.11       23.30      6.63 o 
   9   1  20       10.11       11.56      7.74 o 
  10   1  20        0.37       12.27      9.63 o 
  11   1  20        8.48       16.42     12.58 o 
  12   1  20        6.80       34.44     20.00 o 
   0   2  20     1439.05     1415.18     21.96 o 
   1   2  20      269.31      261.21      7.54 o 
   2   2  20      314.63      304.21      9.74 o 
   3   2  20      578.58      566.71     13.31 o 
   4   2  20       49.64       39.19      5.08 o 
   5   2  20       37.01       39.40      5.31 o 
   6   2  20        0.32       -4.90      5.39 o 
   7   2  20       94.59       93.56      6.69 o 
   8   2  20        0.58       -6.90      6.90 o 
   9   2  20       68.73       53.60      7.77 o 
  10   2  20       15.88        8.41     10.78 o 
  11   2  20        6.61       -4.31     12.69 o 
  12   2  20       15.49       28.84     20.20 o 
   1   3  20        7.57        6.24      4.89 o 
   2   3  20      119.60      107.00      5.60 o 
   3   3  20       63.74       64.97      5.50 o 
   4   3  20        6.70        3.13      4.99 o 
   5   3  20       22.59       16.24      5.65 o 
   6   3  20       10.00       19.43      6.12 o 
   7   3  20       14.76       18.90      6.61 o 
   8   3  20       45.95       44.64      7.66 o 
   9   3  20        0.08        5.56      9.57 o 
  10   3  20        0.02       -5.40     11.63 o 
  11   3  20       19.50       -4.80     16.33 o 
  12   3  20       26.63        0.34     19.22 o 
   0   4  20        0.02       -6.65      6.65 o 
   1   4  20       32.18       20.77      4.99 o 
   2   4  20       70.35       69.56      5.51 o 
   3   4  20        1.20       12.69      5.71 o 
   4   4  20      247.30      228.77      8.13 o 
   5   4  20        0.77       -2.48      8.27 o 
   6   4  20       59.50       47.90      6.92 o 
   7   4  20        3.91       -5.32      7.57 o 
   8   4  20        1.92        5.11      8.15 o 
   9   4  20       50.68       79.98     17.17 o 
  10   4  20       12.98       22.97     15.23 o 
  11   4  20       12.38       46.24     19.35 o 
   1   5  20        3.92        7.22      6.14 o 
   2   5  20       49.72       35.88      7.11 o 
   3   5  20       13.51       20.97      6.98 o 
   4   5  20        7.10       13.21      7.16 o 
   5   5  20       12.29       12.04      7.16 o 
   6   5  20        3.22        5.88      7.52 o 
   7   5  20       25.88        9.27      8.35 o 
   8   5  20        9.78        3.45     12.07 o 
   9   5  20        5.18      -15.91     15.91 o 
  10   5  20        2.24       -1.60     25.86 o 
   0   6  20       40.69       43.88     10.20 o 
   1   6  20       14.35       32.09      7.62 o 
   2   6  20      125.44      123.65      9.43 o 
   3   6  20      188.66      221.63     10.94 o 
   4   6  20        1.47        7.48     10.96 o 
   5   6  20       91.17       93.24      9.55 o 
   6   6  20       24.14        3.21     25.82 o 
   7   6  20        3.45       -1.97     14.49 o 
   8   6  20        1.20      -15.28     15.28 o 
   1   7  20       70.62       78.66     18.25 o 
   2   7  20        0.75       20.65     10.05 o 
   3   7  20        6.68       56.56     14.52 o 
   4   7  20       22.22       12.44     14.96 o 
   5   7  20       26.52       12.88     14.32 o 
   6   7  20       12.34        9.00     23.74 o 
   1   1  21        7.80        1.53      4.79 o 
   2   1  21      168.87      178.56      6.46 o 
   3   1  21        2.83       -0.82      5.30 o 
   4   1  21       91.96      105.37      6.53 o 
   5   1  21       63.95       54.23      5.88 o 
   6   1  21        9.27       15.02      6.09 o 
   7   1  21        5.35        4.56      6.44 o 
   8   1  21      159.68      167.37      8.45 o 
   9   1  21        6.12       26.49      8.54 o 
  10   1  21       23.04       25.22     12.57 o 
  11   1  21        0.73       -3.34     15.60 o 
  12   1  21       12.48        1.34     22.03 o 
   0   2  21      227.67      186.73      9.42 o 
   1   2  21       19.84       19.38      5.32 o 
   2   2  21        5.37        6.18      5.28 o 
   3   2  21       20.17       14.16      5.48 o 
   4   2  21       23.98        7.54      5.36 o 
   5   2  21        4.38       14.56      5.77 o 
   6   2  21       35.86       29.28      6.87 o 
   7   2  21       25.33       33.70      7.11 o 
   8   2  21        4.66        3.84      7.97 o 
   9   2  21        2.24        2.84      9.56 o 
  10   2  21       23.45       18.65     12.68 o 
  11   2  21       14.81       10.94     19.47 o 
   1   3  21       33.66       19.75      5.41 o 
   2   3  21      208.81      227.06      7.46 o 
   3   3  21       17.24       14.96      5.54 o 
   4   3  21      254.84      282.95      8.61 o 
   5   3  21       35.54       35.03      6.36 o 
   6   3  21        9.64       10.55      6.76 o 
   7   3  21        0.66        6.20      7.59 o 
   8   3  21      233.73      278.97     11.41 o 
   9   3  21       44.24       44.19     11.62 o 
  10   3  21       70.25      110.60     17.25 o 
  11   3  21        1.24      -10.36     24.91 o 
   0   4  21      121.53       98.94      9.51 o 
   1   4  21        7.57        5.06      5.97 o 
   2   4  21        9.62        7.61      6.04 o 
   3   4  21        0.10       -2.81      6.37 o 
   4   4  21       69.13       68.61      7.18 o 
   5   4  21       10.37       16.58      7.48 o 
   6   4  21       10.35       -7.87      7.87 o 
   7   4  21        0.10       -9.59      9.59 o 
   8   4  21        0.37        2.91     17.86 o 
   9   4  21       10.47       19.74     14.41 o 
  10   4  21       13.26       38.05     17.64 o 
   1   5  21       40.66       32.94      7.32 o 
   2   5  21      130.95      135.96      8.69 o 
   3   5  21       20.43       14.85      7.93 o 
   4   5  21       93.02      113.92      8.44 o 
   5   5  21        0.46       -9.35      9.35 o 
   6   5  21        2.50       -8.74     12.41 o 
   7   5  21        1.34       17.54     10.24 o 
   8   5  21       36.45       44.80     16.19 o 
   9   5  21        4.00      -18.06     25.51 o 
   0   6  21       38.50       36.98     31.27 o 
   1   6  21       28.85       17.51     25.06 o 
   2   6  21        6.52       13.35     13.78 o 
   3   6  21       19.48       24.53     10.48 o 
   4   6  21       19.78       17.74     14.13 o 
   5   6  21        3.71        6.09     12.12 o 
   6   6  21        0.29      -15.58     15.58 o 
   7   6  21        0.01       12.85     16.47 o 
   1   7  21        0.45      -13.67     13.67 o 
   2   7  21       35.65       61.63     17.31 o 
   3   7  21        1.18       36.00     14.72 o 
   4   7  21       17.22        5.72     20.74 o 
   0   0  22      160.62      178.44     16.84 o 
   1   0  22       93.41       76.30      8.46 o 
   2   0  22      221.35      197.97     10.70 o 
   3   0  22      317.40      309.88     12.63 o 
   4   0  22        5.88       13.87      8.40 o 
   5   0  22       67.56       87.11      9.28 o 
   6   0  22        1.61        0.42      9.06 o 
   7   0  22      167.65      174.54     15.06 o 
   8   0  22        8.18        8.83     11.01 o 
   9   0  22       58.41       39.55     14.97 o 
  10   0  22        0.03      -29.17     29.17 o 
  11   0  22        0.98        7.52     36.08 o 
   1   1  22      102.55       95.77      6.27 o 
   2   1  22        0.63        3.13      5.56 o 
   3   1  22       14.93       10.73      5.82 o 
   4   1  22        0.21        2.75      6.32 o 
   5   1  22        2.50        0.88      6.05 o 
   6   1  22       14.51        9.45      7.02 o 
   7   1  22        4.22        3.51      7.35 o 
   8   1  22        4.00       14.30      8.86 o 
   9   1  22        3.40       -5.22     10.83 o 
  10   1  22        1.83        2.78     14.45 o 
  11   1  22       14.37        3.56     24.36 o 
   0   2  22        0.24       -4.75     11.82 o 
   1   2  22       67.31       62.02      6.18 o 
   2   2  22       10.83        8.37      5.82 o 
   3   2  22      318.21      324.64      9.57 o 
   4   2  22       23.63       21.76      6.37 o 
   5   2  22        8.19        5.58      6.58 o 
   6   2  22      136.83      160.54      8.18 o 
   7   2  22       98.40      106.11      9.14 o 
   8   2  22        3.79      -10.34     10.34 o 
   9   2  22       35.85       44.07     17.68 o 
  10   2  22       12.74       18.72     15.39 o 
  11   2  22        0.09       22.04     21.05 o 
   1   3  22       50.39       48.75      6.27 o 
   2   3  22        1.88       -6.13      6.13 o 
   3   3  22       22.09       12.99      6.16 o 
   4   3  22       15.11       13.95      6.84 o 
   5   3  22       17.93       14.05      6.88 o 
   6   3  22       12.93       20.27      8.28 o 
   7   3  22        0.27       10.28      9.89 o 
   8   3  22        1.91        7.49     12.13 o 
   9   3  22        3.62        1.78     27.77 o 
  10   3  22        0.02      -12.23     17.58 o 
   0   4  22      110.48      121.64     11.26 o 
   1   4  22       35.28       39.66      7.00 o 
   2   4  22       37.25       29.19      6.77 o 
   3   4  22       84.15       92.88      7.92 o 
   4   4  22        5.58        5.02      7.51 o 
   5   4  22        0.26        0.42      7.83 o 
   6   4  22       49.52       67.81     11.99 o 
   7   4  22        0.52       12.56     13.84 o 
   8   4  22       10.22       17.67     18.51 o 
   9   4  22        0.11       -5.82     18.92 o 
   1   5  22        6.24        4.93      8.99 o 
   2   5  22        5.46       14.09      9.64 o 
   3   5  22        0.05        2.53     11.01 o 
   4   5  22       33.40       41.21     14.05 o 
   5   5  22       51.40       26.46     12.69 o 
   6   5  22       27.08       14.85     14.04 o 
   7   5  22        2.70       -6.08     16.11 o 
   8   5  22        1.73       -5.75     18.29 o 
   0   6  22       18.30       -2.54     53.06 o 
   1   6  22       17.90        5.37     13.49 o 
   2   6  22        8.56       22.43     13.43 o 
   3   6  22        6.69       32.34     14.32 o 
   4   6  22        0.92       13.03     15.75 o 
   5   6  22       14.99       -3.56     17.01 o 
   6   6  22        0.62      -16.29     21.02 o 
   1   7  22       21.82       -2.75     17.75 o 
   2   7  22       20.88       -4.81     29.16 o 
   1   1  23      254.88      280.78      8.73 o 
   2   1  23       75.84       89.84      6.80 o 
   3   1  23       20.81       18.63      6.69 o 
   4   1  23        0.83        0.99      6.53 o 
   5   1  23      117.90      122.80      8.23 o 
   6   1  23        0.47        0.98      8.04 o 
   7   1  23       17.08       24.27      9.24 o 
   8   1  23       47.66       64.63     11.37 o 
   9   1  23        1.97       -7.96     13.29 o 
  10   1  23        2.64       -8.19     20.33 o 
   0   2  23       15.02       15.12      9.18 o 
   1   2  23        0.01       -1.17      6.05 o 
   2   2  23        7.54       16.42      6.55 o 
   3   2  23        0.20       10.94      6.92 o 
   4   2  23       27.46        9.38      7.04 o 
   5   2  23       23.01       26.42      7.57 o 
   6   2  23       13.21        3.38      8.30 o 
   7   2  23       38.27       44.67      9.96 o 
   8   2  23       28.46       62.40     15.70 o 
   9   2  23        0.63      -15.03     17.32 o 
  10   2  23       20.33       17.93     34.66 o 
   1   3  23       25.44       33.09      7.06 o 
   2   3  23        9.84        4.28      6.78 o 
   3   3  23        0.50       -7.18      7.18 o 
   4   3  23       43.45       44.36      7.85 o 
   5   3  23       69.18       76.69      9.39 o 
   6   3  23        0.75        5.82     10.94 o 
   7   3  23       69.17       68.91     17.98 o 
   8   3  23       37.22       56.12     16.93 o 
   9   3  23        9.56       -4.77     25.91 o 
   0   4  23      163.66      152.97     12.46 o 
   1   4  23        0.88       -7.76      7.76 o 
   2   4  23        5.79        5.42      8.89 o 
   3   4  23        7.84       -0.96      9.74 o 
   4   4  23        0.79       -4.47     11.52 o 
   5   4  23       16.38       24.38     12.42 o 
   6   4  23        5.15       17.58     12.74 o 
   7   4  23       34.46       28.87     14.00 o 
   8   4  23       20.99       36.77     17.67 o 
   1   5  23       47.97       80.69     16.11 o 
   2   5  23        8.39       38.93     14.23 o 
   3   5  23        0.33       -1.12     13.85 o 
   4   5  23       37.01       27.93     34.72 o 
   5   5  23       20.18       26.46     24.08 o 
   6   5  23        0.06        8.09     17.97 o 
   7   5  23        3.72       41.95     22.82 o 
   0   6  23       27.61       13.80     21.47 o 
   1   6  23        0.00       -3.88     21.92 o 
   2   6  23        0.17       -6.08     27.03 o 
   3   6  23       11.84       28.01     20.35 o 
   4   6  23       47.46       46.73     23.78 o 
   0   0  24        4.51      -14.58     14.58 o 
   1   0  24       28.25       10.78      9.77 o 
   2   0  24        3.75       19.51      9.65 o 
   3   0  24      123.77       94.23     10.71 o 
   4   0  24       11.22        4.56     10.71 o 
   5   0  24       18.50       44.93     11.87 o 
   6   0  24      248.97      296.01     17.19 o 
   7   0  24        8.22        3.97     15.50 o 
   8   0  24        6.74        0.14     16.66 o 
   9   0  24       50.64       88.94     27.10 o 
   1   1  24        0.64        1.39      6.69 o 
   2   1  24        0.77        2.03      7.50 o 
   3   1  24      187.57      207.76      8.88 o 
   4   1  24        2.24        6.86      7.69 o 
   5   1  24      131.12      143.61      9.46 o 
   6   1  24       56.72       72.40     10.37 o 
   7   1  24        0.05       10.77     11.29 o 
   8   1  24       73.14       81.25     14.53 o 
   9   1  24        0.03      -14.17     16.12 o 
   0   2  24      237.91      233.61     13.29 o 
   1   2  24       15.84       25.89      7.47 o 
   2   2  24       68.59       84.41      8.15 o 
   3   2  24       33.40       37.91      8.52 o 
   4   2  24       22.93       21.92      8.55 o 
   5   2  24        7.60       16.26      9.74 o 
   6   2  24       53.11       45.73     10.76 o 
   7   2  24        0.74       22.73     23.35 o 
   8   2  24        0.15       -2.53     17.73 o 
   9   2  24       63.74       89.75     20.50 o 
   1   3  24        8.97        8.11      7.76 o 
   2   3  24       75.25       61.55      9.22 o 
   3   3  24       19.24       11.94      9.34 o 
   4   3  24       38.10       26.30     10.70 o 
   5   3  24       13.39        5.41     12.03 o 
   6   3  24        0.44       13.94     14.08 o 
   7   3  24       23.98       29.88     17.08 o 
   8   3  24        0.37       -8.78     18.50 o 
   0   4  24      176.46      228.47     18.62 o 
   1   4  24       16.48       19.53     10.94 o 
   2   4  24        9.61        1.39     12.25 o 
   3   4  24       41.30       13.22     13.26 o 
   4   4  24       67.13       47.00     13.26 o 
   5   4  24        5.18       -9.01     15.89 o 
   6   4  24      119.83      157.43     15.62 o 
   7   4  24       21.88       51.48     20.46 o 
   1   5  24        0.98       20.97     15.40 o 
   2   5  24       11.71       52.80     17.79 o 
   3   5  24       15.87       28.17     19.14 o 
   4   5  24       10.87       34.68     16.46 o 
   5   5  24       40.54       55.53     22.35 o 
   0   6  24       23.05       58.91     31.27 o 
   1   6  24        0.46       23.45     30.37 o 
   1   1  25      128.54      129.18      9.13 o 
   2   1  25       10.30        3.00      8.12 o 
   3   1  25        5.64        0.14      8.18 o 
   4   1  25       25.12       31.55      9.50 o 
   5   1  25      222.28      244.21     13.14 o 
   6   1  25        4.65       29.82     12.82 o 
   7   1  25       23.82       50.52     17.45 o 
   8   1  25        0.74       23.71     21.35 o 
   0   2  25       39.88       36.04     12.03 o 
   1   2  25       26.50       29.39      9.01 o 
   2   2  25       10.68        4.87      9.15 o 
   3   2  25        0.83       -8.63      9.45 o 
   4   2  25        0.32       22.16     11.29 o 
   5   2  25       29.49       47.11     12.76 o 
   6   2  25       11.07       12.05     16.92 o 
   7   2  25       15.90       57.11     24.45 o 
   8   2  25        0.57        1.83     19.31 o 
   1   3  25       56.40       58.76     11.35 o 
   2   3  25       25.85       20.99     10.84 o 
   3   3  25       14.05        5.37     11.48 o 
   4   3  25       27.98       16.74     13.49 o 
   5   3  25        0.39       -0.81     17.77 o 
   6   3  25       30.54       73.37     26.12 o 
   7   3  25        3.25        4.01     18.90 o 
   0   4  25       66.07      101.40     22.55 o 
   1   4  25        2.24       17.16     15.97 o 
   2   4  25        9.19       11.21     14.93 o 
   3   4  25        9.39      -13.87     26.30 o 
   4   4  25        4.51      -17.69     17.69 o 
   5   4  25        6.73       16.75     35.50 o 
   1   5  25       11.20       41.54     17.23 o 
   2   5  25       42.96       44.42     25.00 o 
   3   5  25        0.40      -17.49     17.49 o 
   0   0  26        0.02      -18.71     18.71 o 
   1   0  26      197.13      202.60     21.47 o 
   2   0  26        2.46       15.49     15.24 o 
   3   0  26      166.42      216.65     23.89 o 
   4   0  26        1.47        3.30     16.25 o 
   5   0  26       42.74       56.82     17.78 o 
   6   0  26        0.01       11.32     24.52 o 
   7   0  26       96.31      100.72     41.19 o 
   1   1  26       37.64       37.35     11.08 o 
   2   1  26       35.20       21.65     10.64 o 
   3   1  26       22.67       43.15     11.64 o 
   4   1  26        1.56       -3.28     13.36 o 
   5   1  26       11.52       26.09     14.24 o 
   6   1  26        1.75        8.83     18.49 o 
   7   1  26       40.74       52.13     30.11 o 
   0   2  26       17.08       -7.03     15.37 o 
   1   2  26        2.50       -7.75     11.21 o 
   2   2  26        3.04      -11.15     11.15 o 
   3   2  26       18.01       21.90     13.35 o 
   4   2  26        5.49       23.14     15.75 o 
   5   2  26       69.83       75.19     18.68 o 
   6   2  26       72.56       72.23     20.03 o 
   1   3  26       12.87       21.37     14.09 o 
   2   3  26       58.99       39.02     18.35 o 
   3   3  26        0.00       -2.13     15.08 o 
   4   3  26        2.16       17.99     20.40 o 
   5   3  26       67.27       63.19     19.55 o 
   0   4  26       58.63       95.87     25.93 o 
   1   4  26        0.61        9.18     22.91 o 
   2   4  26       26.39       42.75     32.63 o 
   3   4  26       29.29      -19.94     26.69 o 
   1   1  27        5.41       -1.94     16.38 o 
   2   1  27       19.06       35.18     14.52 o 
   3   1  27       56.53       86.63     17.09 o 
   4   1  27       53.59       58.28     16.15 o 
   5   1  27       11.28       34.58     23.38 o 
   0   2  27        7.68       15.09     17.65 o 
   1   2  27        1.88      -13.45     13.45 o 
   2   2  27        3.91       20.51     17.61 o 
   3   2  27       12.81       18.62     19.18 o 
   4   2  27       23.07       57.55     19.61 o 
   5   2  27        9.54       -3.17     40.93 o 
   1   3  27       10.04      -20.13     20.13 o 
   2   3  27      113.70       86.83     27.91 o 
   3   3  27       38.92       53.89     22.19 o 
   0   0  28      113.39       33.67     42.39 o 
   1   0  28        6.35        9.92     29.12 o 
   2   0  28       22.26       51.15     28.55 o 
   3   0  28       16.84        9.32     40.89 o 
   1   1  28        0.11        6.86     22.96 o 
   2   1  28       14.44       39.03     20.72 o 
   3   1  28       34.17       35.83     30.88 o 
   0   2  28        7.81       62.53     39.38 o 
   1   2  28       34.47       23.21     35.84 o 
                                                 
